# Supplementary material for: M2-like GAMs secreting CSTA drive glioblastoma progression via the ITGB4-TGFB1 feedback axis
Source: J Transl Med. 2026 Mar 14;24:567. doi: 10.1186/s12967-026-08009-0 (PMC13101109; doi:10.1186/s12967-026-08009-0)
Supplement: Supplementary file 1 — Supplementary Material 1 [file 12967_2026_8009_MOESM1_ESM.xlsx]

## Sheet: Gene Scores
Part 1: Scores of the input layer DEGs of the neural network
TCGA_ID	MSR1	CHI3L2	PLBD1	C1R	HCP5	GPR65	MX2	EPSTI1	CSTA	CD74	CCR5	RAB42	OAS2	LSP1	SNX20	FCGR3A
TCGA-DB-A75M	1	0	0	0	1	0	1	1	1	0	0	1	1	0	0	1
TCGA-DU-6410	1	1	1	1	1	1	1	1	1	1	1	0	1	0	1	1
TCGA-E1-A7YU	1	1	1	1	1	1	1	1	1	1	1	1	1	1	1	1
TCGA-DU-8167	0	0	0	0	0	0	0	0	1	0	0	0	0	1	0	0
TCGA-VM-A8C8	0	0	0	0	1	0	1	1	1	1	1	0	1	1	1	1
TCGA-FG-8187	1	1	1	0	0	1	1	0	1	1	1	1	0	1	1	1
TCGA-E1-A7YE	0	0	0	0	0	0	0	0	0	0	0	0	1	1	0	0
TCGA-DU-5855	0	0	0	0	1	0	0	1	0	0	0	0	1	0	0	0
TCGA-E1-5319	0	0	0	0	0	1	0	0	0	1	1	0	0	0	1	1
TCGA-DU-A5TW	1	1	1	1	1	1	1	1	1	1	1	1	1	1	1	1
TCGA-E1-A7YO	1	1	1	1	1	1	1	1	1	1	1	1	1	1	1	1
TCGA-DB-A4XD	1	1	1	1	1	1	1	1	1	1	1	1	1	1	1	1
TCGA-DU-6401	0	1	1	1	0	0	0	0	0	0	0	1	0	1	1	0
TCGA-P5-A780	0	0	1	0	0	0	0	0	1	1	0	1	0	1	1	0
TCGA-E1-A7YM	1	0	0	1	1	1	1	0	1	1	1	0	1	0	1	1
TCGA-DU-5870	0	1	1	0	1	1	1	0	0	1	1	1	0	0	0	1
TCGA-FG-8188	0	0	0	1	1	1	1	1	1	1	1	0	0	0	1	1
TCGA-HT-A617	0	0	0	0	0	0	0	0	0	0	0	0	0	0	0	0
TCGA-DB-A4XH	1	1	1	1	1	1	1	0	1	1	1	1	0	1	1	1
TCGA-HW-7493	0	0	0	0	1	0	0	0	0	0	0	0	0	0	0	0
TCGA-S9-A6WL	1	0	1	1	0	1	1	1	1	1	1	1	0	0	1	1
TCGA-HT-7689	1	0	0	0	1	1	0	0	1	0	0	0	0	1	0	0
TCGA-HT-7882	0	0	0	0	0	0	0	0	0	0	0	0	0	0	0	0
TCGA-HT-7877	1	1	1	1	1	1	0	1	1	1	1	1	1	1	1	1
TCGA-S9-A6WD	1	1	1	1	1	1	1	1	1	1	1	1	1	1	1	1
TCGA-E1-5322	0	1	0	1	0	0	0	0	0	0	0	0	0	0	0	0
TCGA-E1-5302	0	0	0	0	0	0	0	0	0	0	0	0	0	0	0	0
TCGA-TM-A84Q	0	0	0	0	0	0	0	1	0	0	0	0	1	1	0	0
TCGA-DU-6395	1	0	0	0	0	1	0	1	0	1	0	0	1	1	1	0
TCGA-R8-A73M	1	1	1	1	1	1	1	1	1	1	1	1	1	1	1	1
TCGA-HT-8104	0	0	0	0	0	0	0	0	0	0	0	0	0	0	1	0
TCGA-TM-A84G	1	1	1	1	0	1	1	1	1	1	1	1	1	1	1	1
TCGA-P5-A72X	1	0	1	0	0	1	0	0	1	0	1	1	0	1	1	1
TCGA-DU-7015	0	0	0	0	0	0	0	0	0	0	0	0	0	1	0	0
TCGA-HT-7686	0	0	0	0	0	0	0	0	0	0	0	0	0	0	0	0
TCGA-S9-A6U6	1	1	1	1	1	1	1	1	0	1	0	1	1	0	1	1
TCGA-DU-A5TU	0	0	0	0	0	0	0	0	0	0	0	0	1	0	0	0
TCGA-FG-A70Y	0	1	0	1	1	0	1	1	0	0	1	1	1	1	0	0
TCGA-QH-A6CY	1	1	1	1	1	1	1	1	1	1	1	1	1	1	1	1
TCGA-E1-5303	0	0	0	0	1	0	0	0	0	0	0	0	0	0	0	0
TCGA-HT-7482	0	0	0	0	1	0	1	1	1	1	0	0	1	1	0	0
TCGA-HW-7487	1	1	1	1	1	1	1	1	1	1	1	1	1	1	1	1
TCGA-DU-A7T8	0	0	0	0	1	0	0	0	0	0	0	1	0	0	0	0
TCGA-HT-7693	0	1	0	0	0	0	1	0	0	0	0	0	1	0	0	0
TCGA-DU-6407	0	0	0	1	0	0	0	0	0	0	0	0	0	0	0	0
TCGA-EZ-7264	1	1	1	1	1	1	1	1	1	1	1	0	1	1	1	1
TCGA-S9-A7R2	0	0	0	0	0	0	0	0	0	0	0	0	0	0	0	0
TCGA-DH-A669	0	0	0	1	0	0	0	0	0	1	0	0	0	0	0	0
TCGA-DU-7292	1	0	0	0	1	1	1	1	1	1	1	0	0	1	1	0
TCGA-VM-A8CA	1	1	0	0	0	1	0	0	0	0	1	1	0	0	0	0
TCGA-E1-5305	0	0	0	0	1	0	0	0	0	1	0	0	0	1	0	0
TCGA-CS-5395	0	1	0	1	0	0	0	0	1	1	0	0	0	0	1	0
TCGA-DU-8158	0	0	0	0	0	0	0	0	0	0	0	0	0	0	0	0
TCGA-S9-A7R4	0	0	0	1	0	0	0	0	0	0	0	1	0	0	0	0
TCGA-P5-A77X	1	1	1	1	1	1	1	1	1	1	1	1	1	0	1	1
TCGA-DU-7009	1	1	1	1	1	1	1	1	1	1	1	1	0	1	1	1
TCGA-HT-7677	1	1	1	1	0	1	1	1	1	1	1	0	1	1	1	1
TCGA-HT-7684	0	0	1	0	0	0	1	1	0	1	0	1	1	1	0	0
TCGA-HT-7691	0	0	0	0	0	0	0	0	0	0	0	0	0	0	0	0
TCGA-TM-A84O	0	0	1	0	0	0	0	0	0	0	0	0	0	0	1	1
TCGA-S9-A7R8	0	1	0	1	0	0	0	0	0	0	1	0	0	0	0	0
TCGA-FG-A4MU	0	0	0	0	0	0	0	0	0	0	0	0	0	0	0	0
TCGA-DU-6403	0	0	0	0	0	0	0	0	0	0	0	0	0	0	0	0
TCGA-HT-7608	0	1	1	0	0	0	1	0	0	0	0	1	0	0	0	0
TCGA-S9-A7J2	1	1	1	1	1	1	1	1	1	1	1	0	1	1	1	1
TCGA-DU-6399	0	1	0	0	0	0	0	0	1	0	0	0	0	1	0	0
TCGA-HT-7611	0	0	0	0	0	0	0	1	0	1	0	0	1	1	0	0
TCGA-E1-5318	1	1	0	1	0	0	1	0	0	1	1	1	0	1	1	1
TCGA-DU-6402	0	0	0	0	0	0	0	0	0	0	0	0	0	0	0	0
TCGA-P5-A5F4	1	1	1	1	1	1	1	1	0	1	1	1	1	0	1	1
TCGA-HT-A615	0	1	0	0	0	0	0	0	0	0	0	0	0	0	0	0
TCGA-FG-8189	1	1	1	1	1	1	0	1	1	1	1	1	1	1	1	1
TCGA-DU-6392	0	0	0	0	1	0	0	0	0	0	0	0	0	0	0	0
TCGA-HT-8564	1	1	1	0	0	0	0	0	0	0	0	1	0	0	0	0
TCGA-DU-6393	1	1	1	1	1	1	1	1	1	1	1	0	1	1	1	1
TCGA-DB-5278	1	1	0	1	1	1	1	1	1	1	1	1	1	1	1	1
TCGA-FG-7634	0	0	0	0	0	0	1	0	0	0	0	0	0	0	0	0
TCGA-S9-A7J3	0	1	1	1	0	1	0	0	1	1	1	0	0	1	1	1
TCGA-TQ-A7RS	1	1	1	1	1	1	1	1	1	1	1	1	1	1	1	1
TCGA-QH-A6X3	1	1	0	1	1	1	1	1	0	0	1	1	1	0	1	1
TCGA-HT-7855	1	0	1	1	1	1	1	1	1	0	1	1	1	1	0	1
TCGA-HT-7858	0	1	0	1	0	0	0	0	0	0	0	0	0	0	0	0
TCGA-HT-7695	1	1	1	1	1	1	1	1	1	1	1	1	1	1	1	1
TCGA-HT-7480	1	1	1	1	0	1	1	1	1	1	1	1	1	1	1	1
TCGA-TQ-A7RV	1	1	1	1	1	1	1	1	1	1	1	1	1	1	1	1
TCGA-FG-8186	0	0	1	0	0	0	0	0	0	0	0	1	0	1	0	0
TCGA-DU-8161	0	0	0	0	0	0	0	0	0	0	0	0	0	0	0	0
TCGA-QH-A6X9	1	1	1	1	1	1	1	1	1	1	1	1	1	1	1	1
TCGA-S9-A6U9	0	0	0	0	0	0	0	0	0	0	0	1	0	1	0	0
TCGA-HT-8563	0	0	0	0	0	0	0	0	0	0	0	0	0	0	0	0
TCGA-HT-7607	1	0	1	0	0	0	0	0	1	0	0	0	0	0	1	1
TCGA-VV-A86M	0	1	1	0	0	0	0	0	0	0	0	0	0	0	0	0
TCGA-DU-A7TB	1	0	1	1	1	1	1	1	1	1	1	1	1	0	1	1
TCGA-HT-7485	0	0	0	0	0	0	0	1	0	0	0	0	1	0	0	0
TCGA-HT-A5R7	1	0	1	1	0	1	0	0	1	1	1	1	0	0	1	1
TCGA-FG-6690	0	1	0	0	0	0	1	1	0	0	0	0	1	1	0	0
TCGA-P5-A730	1	0	1	0	0	1	1	0	0	1	1	1	0	1	1	1
TCGA-HT-7478	0	0	0	0	0	0	0	0	0	0	0	0	0	0	0	0
TCGA-S9-A6WM	0	0	0	0	0	0	1	0	0	0	0	0	0	0	0	0
TCGA-DH-A66F	0	1	1	0	1	1	1	1	0	1	1	1	1	0	1	1
TCGA-DU-A5TP	0	0	0	0	0	0	0	0	0	0	0	0	0	0	0	0
TCGA-HT-7483	0	1	0	1	1	0	1	0	0	1	0	1	0	1	1	0
TCGA-HT-7694	1	1	1	1	1	1	1	1	1	1	1	1	1	1	1	1
TCGA-FG-A6J3	0	0	0	0	0	0	0	0	0	0	0	0	0	0	0	0
TCGA-DU-6397	1	0	0	0	0	1	1	0	0	1	1	0	0	0	1	1
TCGA-QH-A6CX	0	0	0	0	0	0	0	0	0	0	0	0	0	0	0	0
TCGA-HT-7472	0	0	0	1	0	0	0	0	0	0	0	0	0	0	0	0
TCGA-DU-5847	0	0	0	0	0	0	0	0	0	0	0	0	0	0	0	0
TCGA-DB-A4XB	1	1	1	1	1	0	1	1	1	0	0	1	1	1	0	0
TCGA-HT-8110	0	0	0	0	0	0	0	0	0	0	0	0	0	0	0	0
TCGA-HT-A5R5	0	0	0	0	0	0	0	0	0	0	0	1	0	1	0	0
TCGA-DH-A7UV	1	1	1	1	1	0	1	1	1	1	1	1	1	1	0	0
TCGA-FG-7637	1	0	1	0	1	1	1	1	1	1	1	1	1	1	1	0
TCGA-HT-7874	1	1	1	1	1	1	1	1	1	1	1	1	1	1	1	1
TCGA-S9-A6WH	1	1	1	1	1	1	1	1	1	1	1	1	1	1	1	1
TCGA-WY-A85B	0	0	0	0	0	0	0	1	0	0	0	0	1	1	0	0
TCGA-TM-A84R	1	1	1	1	1	1	1	1	1	1	1	1	1	1	1	1
TCGA-DU-A76L	0	0	0	0	0	0	0	0	0	0	0	0	0	0	0	0
TCGA-S9-A6TY	1	1	1	1	1	1	1	1	1	1	1	1	1	1	1	1
TCGA-QH-A86X	1	1	1	1	1	1	1	1	1	1	1	1	1	1	1	1
TCGA-DU-7290	0	0	0	0	0	0	0	0	0	0	0	0	0	0	0	0
TCGA-HT-7688	1	1	1	1	1	1	1	1	1	1	1	1	1	1	1	1
TCGA-HT-7601	0	0	0	0	0	0	0	0	0	0	0	0	0	0	0	0
TCGA-S9-A7QX	0	1	1	1	1	0	1	0	1	0	0	1	1	1	0	0
TCGA-FG-A60J	0	0	1	1	0	0	0	0	0	0	0	0	0	0	1	1
TCGA-S9-A6WN	0	0	0	0	0	0	0	0	0	0	0	0	0	0	0	0
TCGA-S9-A6U0	0	0	0	0	0	0	0	0	0	0	0	0	0	0	0	0
TCGA-HW-8322	1	1	0	1	1	1	1	1	1	0	1	0	1	0	1	1
TCGA-QH-A65S	0	0	0	0	0	1	1	1	1	1	0	0	1	1	0	1
TCGA-E1-A7Z4	0	1	0	1	1	0	1	1	0	0	0	1	1	1	0	0
TCGA-HT-A61C	0	0	0	0	0	0	0	0	0	0	0	0	0	0	0	0
TCGA-DU-8168	1	1	0	1	1	1	1	1	1	1	1	1	1	0	1	1
TCGA-HT-7880	1	1	1	1	1	1	1	1	1	1	1	1	1	1	1	1
TCGA-TQ-A7RG	1	0	1	0	1	1	1	1	0	1	1	1	1	1	1	0
TCGA-HT-8558	1	1	1	1	1	1	0	1	1	1	1	1	1	1	1	1
TCGA-P5-A5F6	0	1	0	0	0	0	0	1	0	1	1	0	1	0	0	1
TCGA-DB-A4XG	1	1	1	1	1	1	1	1	1	1	1	1	1	1	1	1
TCGA-DB-A64L	1	1	0	1	0	1	0	0	0	1	1	1	0	0	1	0
TCGA-TM-A7C3	1	0	0	0	0	0	1	1	0	0	0	0	0	1	1	1
TCGA-CS-6667	1	1	1	1	0	1	1	0	0	1	1	1	0	1	0	0
TCGA-VM-A8C9	0	0	0	0	0	0	0	0	0	0	0	1	0	0	0	0
TCGA-F6-A8O3	1	1	1	1	1	1	1	1	1	1	1	1	1	1	1	1
TCGA-QH-A6X5	1	1	1	1	1	1	1	0	1	0	1	1	0	1	1	1
TCGA-DB-A64V	0	0	0	0	0	0	0	0	0	0	0	0	0	0	0	0
TCGA-QH-A65R	1	1	1	1	0	1	1	1	0	1	1	1	1	0	1	1
TCGA-CS-6188	0	0	0	0	0	0	0	0	0	0	0	0	0	0	0	0
TCGA-TQ-A7RO	0	1	1	1	1	1	1	1	1	1	1	1	1	1	1	1
TCGA-TM-A84I	0	0	1	0	1	0	1	1	0	0	0	0	1	0	0	0
TCGA-QH-A6X4	1	1	1	1	1	1	1	1	1	1	1	1	1	1	1	1
TCGA-DU-7301	0	0	0	0	0	0	0	0	0	0	0	0	0	0	0	0
TCGA-FG-A4MT	1	1	1	1	1	1	1	1	1	1	1	0	1	1	1	1
TCGA-E1-A7YW	1	1	1	0	1	1	1	1	1	1	0	1	1	0	0	1
TCGA-DU-A76O	0	1	0	1	0	0	0	0	0	0	0	0	0	1	0	0
TCGA-S9-A6UA	0	0	0	0	0	0	0	0	0	0	0	0	0	0	0	0
TCGA-HT-A74H	0	0	0	0	1	0	0	0	0	0	0	0	0	0	0	0
TCGA-S9-A6WE	1	1	1	1	1	1	1	1	1	1	1	1	1	1	1	0
TCGA-DU-7306	0	0	0	0	0	0	0	0	0	0	0	1	0	1	0	0
TCGA-CS-4941	0	0	0	0	0	0	0	0	0	0	0	0	0	0	0	0
TCGA-FG-A4MX	1	1	1	1	1	1	1	1	0	0	1	1	1	1	1	0
TCGA-TM-A7C4	1	0	1	1	1	1	1	1	1	1	1	1	1	1	1	1
TCGA-TM-A84F	0	0	0	0	0	0	0	0	0	0	0	0	0	0	0	0
TCGA-P5-A731	0	0	0	0	0	0	0	0	0	0	0	0	0	0	1	0
TCGA-E1-5304	1	1	1	1	1	1	1	1	1	1	1	0	1	1	1	1
TCGA-DU-5854	0	0	0	0	0	0	0	0	0	0	0	0	0	0	0	0
TCGA-DU-6408	0	1	1	0	0	0	1	1	1	0	0	0	1	0	1	1
TCGA-P5-A5EX	0	0	0	0	0	0	0	0	0	0	0	0	0	0	0	0
TCGA-FG-A711	1	1	1	1	1	1	1	1	1	1	1	1	1	1	1	1
TCGA-DU-A76K	1	0	1	0	0	1	0	0	0	1	1	1	0	0	1	1
TCGA-S9-A6U8	0	1	0	1	1	1	0	1	1	1	0	0	0	1	0	0
TCGA-DU-7300	0	0	0	0	0	1	0	0	0	0	0	0	0	1	1	0
TCGA-E1-A7YJ	0	0	0	0	0	0	0	0	0	0	0	0	0	0	0	0
TCGA-RY-A847	1	1	0	1	1	1	0	0	0	0	0	1	0	1	0	0
TCGA-S9-A6U5	0	0	0	0	0	0	0	0	0	0	0	0	0	0	0	1
TCGA-HT-8011	0	0	0	0	1	1	0	0	1	0	1	0	0	0	1	0
TCGA-DB-A64U	1	1	1	1	1	1	1	1	1	1	1	1	1	1	1	1
TCGA-WY-A858	0	0	0	1	0	0	0	0	0	0	0	0	0	0	0	0
TCGA-HT-7475	1	1	1	1	1	1	1	1	1	1	1	1	1	0	1	1
TCGA-S9-A7J1	1	1	1	0	1	1	1	1	0	1	1	1	0	1	1	1
TCGA-FG-A60K	1	1	1	1	1	1	1	1	1	1	1	1	1	1	1	0
TCGA-DB-A75K	0	0	1	0	0	0	0	0	1	1	0	0	0	1	0	0
TCGA-TQ-A7RH	1	0	0	1	1	1	1	0	1	0	0	0	1	1	0	1
TCGA-DU-6406	0	0	0	0	0	0	0	0	0	0	0	0	0	0	0	0
TCGA-P5-A735	1	1	1	1	1	1	1	1	1	1	1	1	1	1	1	1
TCGA-HT-7467	1	0	0	1	1	1	0	0	1	1	1	1	0	1	1	1
TCGA-HT-7605	1	1	1	0	0	1	1	1	1	1	0	1	1	1	1	1
TCGA-QH-A6CV	0	0	0	0	0	0	0	0	0	0	0	0	0	0	0	0
TCGA-HT-7857	0	0	0	0	0	0	0	0	0	0	0	0	0	0	0	0
TCGA-S9-A7R1	1	1	1	1	1	1	1	1	0	1	1	1	1	1	1	1
TCGA-WY-A859	1	1	1	1	1	1	1	1	1	1	1	1	1	0	1	1
TCGA-QH-A6X8	0	1	0	1	1	1	1	1	1	1	0	0	1	0	1	0
TCGA-HT-7481	1	1	1	1	1	1	1	1	1	1	1	1	1	1	1	1
TCGA-DU-A7TJ	0	0	0	0	0	0	0	0	1	0	0	0	0	0	0	0
TCGA-DH-A7UT	1	0	1	0	1	0	1	1	1	0	1	0	1	1	0	1
TCGA-DU-A6S8	1	1	1	1	1	1	1	1	1	1	1	0	1	1	1	1
TCGA-DU-5874	1	1	1	1	1	1	1	1	1	1	1	1	0	1	1	1
TCGA-FG-A6J1	1	1	1	1	0	1	1	1	1	1	1	1	1	1	1	1
TCGA-S9-A7IS	0	0	0	1	1	0	0	0	1	1	1	0	0	0	0	0
TCGA-P5-A733	1	0	0	0	1	1	1	1	1	1	1	1	1	1	1	1
TCGA-DB-A75L	1	1	1	1	1	0	1	1	0	1	1	1	1	1	0	0
TCGA-R8-A6ML	1	1	1	0	0	1	1	1	0	1	1	0	1	0	1	1
TCGA-FG-5962	1	1	1	1	0	1	0	0	1	0	1	1	0	1	1	1
TCGA-DU-A5TT	0	0	0	0	0	0	0	0	0	0	0	0	0	0	1	1
TCGA-HT-A61A	1	1	1	1	1	1	0	1	1	1	1	1	1	0	1	1
TCGA-HW-A5KM	0	0	0	0	0	0	0	0	0	0	0	0	0	0	0	0
TCGA-DU-7294	1	1	1	1	1	1	1	1	1	1	1	1	1	1	1	1
TCGA-E1-A7YS	1	1	1	1	0	1	1	0	1	1	1	0	1	0	1	1
TCGA-DU-5871	1	1	0	1	1	0	1	1	1	0	1	1	1	1	0	0
TCGA-QH-A6CW	1	0	1	0	1	1	0	1	0	0	1	1	1	1	0	1
TCGA-S9-A6TS	0	1	1	1	1	0	1	1	0	0	1	0	1	0	0	0
TCGA-S9-A89V	1	1	1	0	1	0	1	1	0	0	0	0	1	0	0	0
TCGA-TM-A7C5	1	1	1	1	1	1	1	1	1	1	1	1	0	0	1	1
TCGA-DH-A7US	1	1	1	0	1	1	1	1	1	1	1	0	1	1	1	1
TCGA-DU-6394	1	0	1	0	0	1	1	0	1	1	1	0	0	1	1	1
TCGA-TQ-A7RI	1	1	1	0	0	1	1	1	1	1	1	0	1	1	1	1
TCGA-HT-7470	1	1	1	1	1	1	1	1	1	1	1	1	0	0	1	1
TCGA-QH-A6XA	1	1	1	1	1	1	1	1	1	1	1	1	1	1	1	0
TCGA-S9-A6U2	0	1	1	1	1	1	0	1	1	0	0	1	1	1	1	1
TCGA-HT-A74O	0	0	0	0	0	0	0	0	0	0	0	0	0	0	0	0
TCGA-DU-A5TY	0	0	0	0	0	0	0	0	0	0	0	0	0	0	0	0
TCGA-VM-A8CB	1	1	1	1	1	1	1	1	1	1	1	1	1	1	1	1
TCGA-HW-A5KL	1	1	1	1	1	1	1	1	1	1	0	1	1	1	0	1
TCGA-DU-6542	0	0	0	0	0	0	0	0	0	0	0	0	0	0	0	0
TCGA-VW-A7QS	1	0	1	0	1	1	1	1	0	1	1	0	1	0	1	1
TCGA-HT-8015	1	0	0	0	0	0	0	1	1	0	0	1	0	0	0	0
TCGA-S9-A6TU	1	1	1	1	1	0	0	1	1	0	0	1	1	0	0	0
TCGA-HT-7602	1	0	0	1	1	0	0	0	0	0	0	1	0	1	0	0
TCGA-DU-A6S7	1	1	0	1	1	1	0	1	1	1	1	0	1	1	0	0
TCGA-HT-8109	1	1	1	1	1	1	1	1	1	1	0	1	1	0	1	1
TCGA-HT-A61B	0	0	0	0	0	0	0	0	0	0	0	0	0	0	0	0
TCGA-QH-A65X	1	0	1	0	0	1	0	0	0	0	1	1	0	0	1	1
TCGA-HT-8019	1	1	1	1	1	1	1	1	1	1	1	1	1	1	1	1
TCGA-S9-A6WP	0	0	0	1	0	1	0	0	0	0	0	0	0	0	0	0
TCGA-HW-8321	1	1	1	1	0	1	1	1	1	1	1	1	1	1	1	0
TCGA-R8-A6MK	1	1	1	1	1	1	1	1	1	0	1	1	1	1	1	1
TCGA-HT-7902	1	1	1	1	0	1	0	0	1	1	1	1	0	1	1	1
TCGA-TQ-A7RJ	1	1	1	1	1	0	1	1	1	0	1	0	1	1	0	1
TCGA-KT-A74X	1	0	0	0	1	1	1	1	0	1	1	0	0	1	1	1
TCGA-TM-A84M	1	1	1	1	1	1	1	1	1	1	1	1	1	1	1	1
TCGA-HT-7681	1	0	0	0	0	1	0	0	1	0	0	1	0	0	0	0
TCGA-HT-8113	1	1	1	1	1	1	1	1	1	1	1	1	1	1	1	1
TCGA-HW-8320	1	0	1	1	0	1	1	1	1	1	0	1	1	1	0	0
TCGA-DU-5872	0	0	0	0	0	0	0	0	0	0	0	0	0	0	0	0
TCGA-RY-A845	1	1	1	1	1	1	1	1	1	1	1	1	1	1	1	1
TCGA-DU-7006	0	0	0	0	0	0	0	0	0	0	0	0	0	0	0	0
TCGA-HT-A4DS	0	0	0	0	0	0	0	0	0	0	0	0	0	0	0	0
TCGA-DU-6405	0	0	0	0	0	0	0	0	0	0	0	0	0	0	0	0
TCGA-CS-5397	0	0	0	0	0	0	0	1	0	0	0	0	1	0	0	0
TCGA-DU-8163	0	0	0	0	0	0	0	0	1	0	0	0	0	1	0	0
TCGA-HT-7884	1	1	1	1	1	1	1	1	1	1	1	1	1	1	1	1
TCGA-DU-5853	0	0	0	1	0	0	0	0	0	0	0	0	0	0	0	0
TCGA-HT-7620	1	1	1	1	1	1	1	1	1	0	1	1	1	1	1	0
TCGA-HT-7471	0	0	0	0	0	0	0	0	0	0	0	0	0	0	0	0
TCGA-CS-4944	0	0	0	0	0	0	0	0	0	0	0	0	1	0	0	0
TCGA-DU-7018	1	1	1	1	1	1	1	1	1	1	1	1	0	1	1	1
TCGA-DU-A6S3	1	1	1	1	1	1	1	1	1	1	1	1	1	1	1	1
TCGA-S9-A7R3	0	1	0	0	1	1	0	0	0	0	1	1	0	1	1	1
TCGA-TM-A84S	0	0	0	0	1	0	1	1	1	1	0	0	1	0	1	1
TCGA-HT-7879	0	1	1	1	1	0	1	1	1	1	1	0	1	1	0	1
TCGA-TQ-A7RW	0	0	0	1	0	0	0	0	0	0	0	0	0	0	0	0
TCGA-E1-A7Z3	1	0	0	0	0	0	1	1	1	0	1	1	1	0	0	0
TCGA-R8-A6MO	0	0	1	1	0	1	0	0	1	1	1	0	0	0	1	1
TCGA-HT-A74L	0	1	1	1	0	1	0	0	0	1	1	1	1	1	0	1
TCGA-FG-7638	1	1	1	1	0	1	0	0	1	1	1	1	0	1	1	1
TCGA-HT-A5RA	0	0	0	0	0	0	0	0	0	0	0	0	0	0	0	0
TCGA-HT-8013	0	0	0	0	0	0	0	0	0	0	0	0	0	1	0	0
TCGA-DH-5141	1	0	1	0	0	1	0	0	0	1	1	0	0	1	1	1
TCGA-HT-7477	0	1	1	1	1	0	0	0	1	0	1	0	0	1	0	0
TCGA-HW-A5KJ	1	1	1	1	0	1	1	1	1	1	1	1	1	0	1	1
TCGA-S9-A6TV	0	0	0	0	0	0	0	0	0	0	0	0	0	0	0	0
TCGA-CS-4938	1	0	0	0	1	0	1	1	1	1	0	0	1	1	0	1
TCGA-E1-5311	1	1	1	1	1	1	1	1	1	1	1	1	1	0	1	1
TCGA-E1-A7YH	1	0	1	0	1	0	1	1	1	1	1	1	1	1	0	1
TCGA-DH-A7UU	1	1	1	1	1	1	1	1	0	1	1	1	1	1	0	0
TCGA-P5-A5EY	1	0	0	0	0	0	0	0	1	0	0	1	0	0	0	1
TCGA-HT-8107	1	1	1	1	1	1	0	0	1	1	0	1	0	1	1	1
TCGA-FG-6692	0	0	0	0	0	0	0	0	0	0	0	0	0	0	0	0
TCGA-FG-A4MW	0	0	0	0	0	1	0	0	1	0	0	0	0	0	1	1
TCGA-HW-7490	1	0	1	0	0	0	0	0	0	0	0	1	0	1	0	0
TCGA-DB-5274	0	1	0	1	0	0	0	0	0	1	0	1	0	0	0	0
TCGA-RY-A843	1	0	1	1	1	1	0	0	1	0	1	1	0	1	1	1
TCGA-S9-A7IX	0	0	0	0	0	0	0	0	0	0	0	0	0	0	0	0
TCGA-QH-A6CZ	1	1	1	1	1	1	1	1	1	1	1	1	1	1	1	1
TCGA-FG-A87N	0	0	1	0	1	0	1	1	0	0	0	0	1	0	0	0
TCGA-S9-A6WI	1	1	1	1	1	1	0	1	1	1	1	1	1	1	1	1
TCGA-TM-A84B	1	0	0	1	0	1	0	0	0	1	0	0	0	0	1	1
TCGA-HT-8108	0	1	0	1	0	0	0	0	0	0	0	1	0	0	0	0
TCGA-S9-A6U1	1	1	1	1	1	1	1	1	1	1	1	0	0	1	1	1
TCGA-DH-A66D	0	0	0	0	0	0	0	1	1	0	0	0	1	0	0	0
TCGA-HT-8012	1	1	1	1	1	1	1	1	1	1	1	1	1	1	1	0
TCGA-HW-7489	1	1	1	1	1	1	1	1	1	1	1	1	1	1	1	1
TCGA-KT-A7W1	0	0	0	0	0	0	0	0	0	0	0	0	0	0	0	1
TCGA-VW-A8FI	0	0	0	0	0	0	0	0	0	0	0	0	0	0	0	0
TCGA-DU-7304	0	1	0	0	1	0	0	1	0	0	0	0	1	1	0	0
TCGA-DB-5279	1	0	0	0	0	1	0	1	0	1	1	0	1	0	1	1
TCGA-VM-A8CE	1	1	1	1	1	1	1	1	1	1	0	0	1	1	1	1
TCGA-HT-A618	0	0	0	0	0	0	0	0	0	0	0	0	0	0	0	0
TCGA-P5-A5F2	1	1	1	1	1	1	1	1	1	1	1	1	1	1	1	1
TCGA-WY-A85A	1	1	1	1	1	1	0	0	1	0	0	1	0	1	0	1
TCGA-VM-A8CD	0	0	0	0	0	0	0	0	0	0	0	0	0	0	0	0
TCGA-QH-A870	1	1	1	1	0	1	1	1	1	1	1	1	1	1	1	1
TCGA-CS-5394	1	1	1	1	1	1	1	0	1	1	1	1	0	1	1	1
TCGA-TM-A84J	0	0	1	1	1	0	1	1	0	1	1	0	1	0	0	0
TCGA-HT-7603	1	1	1	1	1	1	1	1	1	1	1	1	1	0	1	1
TCGA-HW-7491	0	1	0	1	1	1	1	1	0	1	1	1	1	0	1	1
TCGA-HW-7486	0	1	0	0	0	1	0	0	1	1	0	0	0	1	0	0
TCGA-P5-A5EU	0	0	0	0	0	0	0	0	0	0	0	0	0	0	0	0
TCGA-DB-A4XF	0	0	1	0	0	0	1	0	0	0	1	1	1	1	1	1
TCGA-DU-7309	1	1	1	1	1	1	0	1	1	1	0	1	0	1	1	1
TCGA-CS-6669	1	1	1	1	1	1	0	1	1	1	1	1	1	0	1	1
TCGA-TQ-A7RQ	1	1	1	1	1	1	1	1	1	1	1	1	1	1	1	1
TCGA-DU-7007	0	0	0	0	0	0	0	0	0	0	0	0	1	0	0	0
TCGA-DB-A64X	1	0	1	1	1	1	0	1	0	1	1	1	1	0	1	1
TCGA-HT-7680	0	0	0	0	0	0	0	0	0	0	0	0	0	0	0	0
TCGA-CS-6670	1	1	1	1	1	1	1	1	1	1	1	1	1	1	1	1
TCGA-HT-7690	0	0	0	0	0	0	0	0	0	0	0	0	0	0	0	0
TCGA-DU-7011	0	1	0	0	0	0	0	0	0	0	0	0	0	0	0	0
TCGA-HT-7875	1	1	1	1	1	1	1	1	1	1	1	1	1	1	1	1
TCGA-TQ-A7RK	1	1	1	1	1	1	1	1	1	1	1	1	1	1	1	1
TCGA-E1-A7YN	0	0	0	0	0	0	0	0	0	0	0	0	0	0	0	0
TCGA-W9-A837	1	1	1	1	1	1	1	1	1	1	1	1	1	1	1	1
TCGA-FG-6689	0	0	0	0	0	0	0	1	1	0	1	0	1	0	0	0
TCGA-HT-7469	0	0	1	1	1	0	1	1	1	1	1	0	0	1	1	0
TCGA-DU-6404	0	0	0	0	0	0	0	0	0	0	0	0	0	0	0	0
TCGA-HT-7687	0	0	0	1	0	1	1	1	0	0	0	0	1	0	1	1
TCGA-DU-A6S6	1	1	1	1	1	1	1	1	1	1	1	1	1	1	1	1
TCGA-S9-A89Z	0	0	0	0	0	0	0	0	0	0	0	0	0	0	0	0
TCGA-FG-6688	0	0	0	0	0	0	0	0	0	0	0	0	0	0	0	0
TCGA-DU-A7TC	1	1	1	1	1	1	1	1	1	1	1	1	1	1	1	1
TCGA-FG-8185	1	1	1	0	0	0	1	0	0	1	1	1	1	1	0	1
TCGA-E1-5307	0	1	1	1	1	0	1	0	1	1	1	1	1	0	0	1
TCGA-DU-7013	0	0	0	0	0	0	0	0	0	0	0	0	0	0	0	0
TCGA-DB-A4XA	0	1	1	0	0	0	0	0	0	0	1	0	0	0	1	1
TCGA-HT-A5R9	1	1	0	1	0	1	1	1	1	1	1	1	0	1	1	1
TCGA-DB-A4XC	0	0	0	0	0	0	0	0	0	0	1	1	0	0	0	1
TCGA-WY-A85D	1	1	0	0	1	0	1	1	0	1	1	1	1	1	0	0
TCGA-FG-5963	0	0	0	0	0	0	0	0	0	0	0	0	0	0	0	0
TCGA-DU-6396	0	0	0	0	0	0	0	0	0	0	0	0	0	0	0	0
TCGA-RY-A840	1	1	1	1	1	1	1	1	1	1	1	1	1	1	1	1
TCGA-DB-5281	0	0	0	0	0	0	1	0	0	1	1	1	0	0	0	0
TCGA-DB-5275	1	0	1	0	1	1	1	1	1	1	1	1	1	1	1	1
TCGA-IK-8125	1	1	1	1	1	1	1	1	1	1	1	1	1	0	1	0
TCGA-FG-8181	1	1	1	1	1	1	0	0	1	1	1	1	0	0	1	1
TCGA-HT-8114	0	0	0	0	0	0	0	0	0	0	0	1	0	0	0	0
TCGA-DB-A64O	1	0	0	0	0	0	0	0	0	0	1	0	0	1	1	1
TCGA-DU-5849	0	0	1	1	0	1	0	0	0	1	1	0	0	0	1	1
TCGA-DH-5144	1	1	1	1	0	1	1	0	1	1	0	0	0	1	1	1
TCGA-S9-A7R7	0	0	0	0	0	0	0	0	0	0	0	0	0	0	0	0
TCGA-QH-A6CU	0	0	1	0	0	1	1	1	0	0	1	0	1	1	1	1
TCGA-TQ-A7RP	0	0	0	0	1	0	0	0	1	0	0	0	0	0	1	1
TCGA-HT-7479	0	0	0	0	0	0	0	0	1	0	0	0	0	1	0	0
TCGA-P5-A72Z	1	1	1	1	1	1	1	1	1	1	1	0	1	1	1	1
TCGA-FG-8191	0	1	0	1	1	0	1	1	0	0	0	1	1	1	1	1
TCGA-FG-7641	1	1	1	1	1	1	1	1	1	1	1	1	1	1	1	1
TCGA-WY-A85E	1	1	1	1	1	1	1	1	1	1	1	1	1	1	1	1
TCGA-E1-A7YD	0	0	0	0	0	0	0	0	0	0	1	0	0	0	1	0
TCGA-P5-A5F0	1	1	1	1	1	1	1	1	1	1	1	1	1	1	1	1
TCGA-S9-A6UB	1	1	1	1	1	1	1	1	1	1	1	1	1	1	1	1
TCGA-HT-7473	0	0	0	0	0	0	0	0	0	0	0	0	0	0	0	0
TCGA-DU-A7TD	0	0	0	0	0	0	0	0	0	0	0	0	0	0	0	0
TCGA-DB-A64W	1	1	1	1	1	1	1	1	1	1	1	1	1	1	1	1
TCGA-CS-4943	0	1	0	1	1	0	0	0	0	0	0	0	0	0	0	0
TCGA-CS-5393	0	1	0	1	1	0	1	0	1	0	0	1	0	0	0	0
TCGA-VV-A829	0	0	0	0	1	0	1	0	0	1	1	0	1	1	0	0
TCGA-DU-A7T6	1	0	0	1	1	1	1	1	0	1	1	1	1	0	1	1
TCGA-HT-8105	1	0	0	1	1	1	1	1	1	1	1	0	1	0	1	1
TCGA-CS-6668	1	1	1	1	1	1	1	1	1	1	1	1	1	1	1	1
TCGA-HT-A614	1	1	1	0	1	1	1	1	1	0	1	1	1	1	1	1
TCGA-IK-7675	0	1	0	1	1	1	1	1	1	1	1	0	1	0	1	1
TCGA-DB-A64S	0	0	0	0	0	0	0	0	0	0	0	0	0	0	0	0
TCGA-TQ-A7RF	0	1	1	1	1	0	1	1	0	0	0	1	1	0	1	1
TCGA-TM-A84L	0	0	1	0	0	1	0	1	1	0	0	0	1	0	0	0
TCGA-E1-A7Z2	1	0	1	0	1	1	1	1	1	1	1	1	1	1	1	1
TCGA-DB-A4X9	1	1	1	1	0	1	1	1	1	1	1	1	1	1	1	1
TCGA-TQ-A7RR	1	0	1	0	0	0	1	1	1	0	0	1	1	1	1	0
TCGA-HT-7609	0	1	1	1	1	0	1	1	0	0	1	1	1	1	0	0
TCGA-E1-A7YI	0	0	1	0	1	0	1	0	0	1	1	0	1	0	1	0
TCGA-DU-A7TI	0	0	1	0	0	1	0	0	1	0	0	1	0	0	0	0
TCGA-TQ-A7RN	1	1	1	1	1	1	1	1	1	1	1	1	1	1	1	1
TCGA-DB-5280	1	1	1	1	0	0	0	1	1	1	0	0	0	1	0	1
TCGA-CS-4942	0	0	0	0	0	0	0	0	0	0	0	0	0	0	0	0
TCGA-QH-A6XC	1	0	0	0	1	1	0	0	1	0	1	0	0	0	1	0
TCGA-TM-A84T	0	1	1	1	1	0	1	0	0	1	0	1	0	1	0	0
TCGA-HW-8319	1	1	1	1	1	1	1	1	1	0	0	1	1	1	1	0
TCGA-DH-5140	1	1	0	0	1	0	0	0	0	0	0	0	0	0	0	0
TCGA-DU-7298	0	1	0	1	1	0	1	1	1	0	0	0	1	0	0	0
TCGA-HT-A4DV	1	1	1	1	0	1	0	0	1	0	1	1	1	1	1	1
TCGA-S9-A7QZ	1	1	1	1	1	1	1	1	1	1	1	1	1	1	1	1
TCGA-DU-A76R	1	1	0	0	1	1	1	1	1	1	1	1	1	1	1	1
TCGA-QH-A65Z	1	1	1	1	1	1	1	1	0	1	1	1	1	1	1	1
TCGA-TM-A7CF	1	1	1	1	1	1	1	1	1	1	1	1	1	1	1	1
TCGA-DU-8165	0	0	0	0	0	0	0	0	0	0	0	0	0	0	0	0
TCGA-P5-A5EV	1	1	1	1	0	0	1	0	1	0	0	1	0	1	0	1
TCGA-TQ-A8XE	0	0	0	0	0	0	0	0	0	0	0	0	0	0	0	0
TCGA-P5-A5F1	0	0	0	0	0	0	0	0	0	0	0	1	0	0	0	0
TCGA-HT-7692	1	1	1	1	1	1	1	0	1	1	1	1	0	1	1	1
TCGA-DH-5142	0	0	0	0	0	0	0	0	0	0	0	0	0	0	0	0
TCGA-DB-5273	0	0	0	0	0	0	0	0	0	0	0	0	0	0	0	0
TCGA-QH-A6CS	0	0	0	0	1	0	0	1	0	0	0	0	0	0	0	0
TCGA-P5-A77W	1	1	1	1	0	1	1	1	1	1	1	1	0	1	1	1
TCGA-VM-A8CF	0	0	0	0	1	0	0	0	0	0	0	0	1	0	0	0
TCGA-CS-6666	0	0	0	0	0	0	0	0	0	1	0	0	0	0	0	0
TCGA-DU-A5TR	0	0	0	0	0	0	0	0	0	0	0	1	1	0	0	0
TCGA-RY-A83Z	0	0	1	1	1	0	1	1	0	0	0	0	1	0	0	0
TCGA-CS-6186	0	1	0	0	0	0	0	0	0	0	0	0	0	1	0	1
TCGA-F6-A8O4	1	1	1	1	1	1	1	1	1	1	1	1	1	0	1	1
TCGA-FG-7643	1	1	0	1	0	1	0	0	1	0	1	1	0	1	1	1
TCGA-DU-5852	0	0	0	0	0	0	0	0	0	0	0	0	0	0	0	0
TCGA-S9-A6WO	1	1	0	1	1	1	1	1	0	1	1	1	1	1	0	0
TCGA-HW-A5KK	0	0	0	0	0	0	0	0	0	0	0	0	0	0	0	0
TCGA-HT-A5RB	1	1	1	1	1	1	1	1	1	1	1	1	1	1	1	1
TCGA-WY-A85C	1	0	1	0	1	1	1	1	1	1	1	1	1	1	1	0
TCGA-HT-7676	0	1	0	1	0	0	0	0	0	0	0	0	0	1	0	0
TCGA-E1-A7YV	1	1	1	1	1	1	1	1	1	1	1	1	1	0	1	1
TCGA-FG-8182	0	1	1	1	1	1	1	1	1	0	0	0	1	1	0	1
TCGA-HT-7881	1	1	1	1	1	1	1	1	1	1	1	1	1	1	1	1
TCGA-DB-5277	0	0	0	0	1	1	0	0	1	1	1	0	0	1	0	1
TCGA-E1-A7YQ	0	0	0	0	0	0	0	0	0	0	0	0	0	0	0	0
TCGA-HT-7854	0	0	0	0	0	0	0	0	0	0	0	0	0	0	0	0
TCGA-S9-A7IZ	0	0	1	0	0	0	0	0	1	0	0	1	0	0	0	0
TCGA-E1-A7YL	0	0	0	0	0	0	0	0	0	0	0	0	1	0	0	0
TCGA-DU-8164	1	1	1	1	1	1	1	1	1	1	1	1	1	1	1	1
TCGA-HW-7495	1	1	1	1	1	1	1	1	1	1	1	1	1	1	1	1
TCGA-HT-7860	0	0	0	0	0	0	0	0	0	0	0	0	0	0	0	0
TCGA-TM-A84C	0	0	0	0	0	0	0	0	0	0	0	0	0	0	0	0
TCGA-FG-5965	0	0	0	0	0	0	0	0	0	0	0	0	0	0	0	1
TCGA-S9-A7IQ	1	1	1	1	1	1	1	1	1	1	1	1	1	1	1	1
TCGA-S9-A6TZ	0	1	0	0	1	0	0	0	0	1	0	1	0	1	0	0
TCGA-DU-A6S2	1	1	1	1	1	1	1	1	1	1	1	1	1	1	1	1
TCGA-HT-A619	1	1	1	1	1	1	1	1	1	1	1	1	1	1	1	1
TCGA-DB-A75O	0	0	0	0	1	0	0	0	1	0	0	0	0	0	0	0
TCGA-P5-A5EZ	0	0	0	1	0	0	0	0	0	0	0	0	0	0	0	0
TCGA-E1-A7YK	0	0	0	0	0	0	0	0	0	0	0	0	0	0	0	0
TCGA-DU-7302	1	1	1	1	1	1	1	1	1	1	1	1	0	0	1	1
TCGA-S9-A6TX	1	1	1	1	1	1	1	1	1	1	1	1	1	1	1	1
TCGA-WH-A86K	1	1	1	0	0	0	1	0	0	0	1	1	0	1	0	0
TCGA-TQ-A7RM	1	1	1	1	1	1	1	1	1	1	1	0	1	1	1	1
TCGA-DH-A66B	0	0	0	0	0	0	0	1	0	0	0	0	1	0	0	0
TCGA-DB-A4XE	1	0	1	1	0	1	0	1	1	1	1	1	1	1	1	1
TCGA-E1-A7YY	1	1	1	1	1	1	1	1	1	1	1	1	1	0	1	1
TCGA-DU-7014	1	1	0	1	1	1	1	0	0	1	0	1	1	1	0	0
TCGA-FG-A6IZ	1	1	1	0	0	1	1	1	1	1	1	1	1	0	1	1
TCGA-DU-8162	1	0	0	1	0	1	0	0	1	1	0	1	0	0	1	1
TCGA-HT-A5RC	0	0	0	0	1	0	0	1	0	0	0	0	1	0	0	0
TCGA-FG-A710	0	0	0	0	0	0	0	0	0	0	0	0	0	0	0	0
TCGA-TM-A7CA	1	1	1	1	1	1	1	1	1	1	1	1	1	1	0	1
TCGA-FG-A87Q	0	0	0	0	0	0	0	0	0	0	0	0	0	0	0	0
TCGA-DH-A66G	0	0	0	0	0	0	0	1	0	0	0	1	1	0	0	0
TCGA-FG-A60L	0	0	1	0	1	0	0	0	1	1	0	1	1	0	0	0
TCGA-HT-7616	0	0	0	0	0	0	0	0	0	0	0	0	0	0	0	0
TCGA-HT-7474	1	1	1	1	0	1	0	0	1	1	1	1	0	1	1	1
TCGA-P5-A737	1	1	1	1	1	1	1	1	1	1	1	1	1	1	1	1
TCGA-DU-8166	0	1	0	1	0	0	0	1	1	0	0	1	1	1	1	0
TCGA-S9-A7IY	0	0	0	0	0	0	1	0	0	0	0	0	0	0	0	0
TCGA-P5-A72U	0	0	0	0	0	0	0	0	0	0	0	0	0	0	0	0
TCGA-FG-7636	1	1	1	1	0	1	1	1	1	0	0	1	1	0	0	1
TCGA-HT-8018	0	0	0	0	0	0	0	0	0	0	0	0	0	0	0	0
TCGA-DU-7012	0	0	0	0	0	0	0	0	0	0	0	0	0	0	0	0
TCGA-DH-5143	0	0	0	0	0	0	0	0	0	0	0	0	0	0	0	1
TCGA-CS-6290	0	0	0	0	0	0	0	0	0	0	0	0	0	0	0	0
TCGA-P5-A5EW	0	1	1	1	1	1	1	1	1	1	0	0	1	1	0	1
TCGA-S9-A7QW	1	1	1	1	1	1	1	1	1	1	1	1	1	1	1	1
TCGA-DH-A7UR	1	1	1	1	0	1	1	1	1	1	1	1	0	1	1	1
TCGA-FG-A70Z	0	0	0	0	0	0	0	0	0	0	0	0	0	0	0	0
TCGA-E1-A7Z6	1	1	1	0	1	1	1	1	0	1	1	1	1	1	1	1
TCGA-P5-A736	0	0	0	0	0	0	0	0	0	0	0	0	0	0	0	0
TCGA-HT-A74K	0	0	0	0	1	0	1	1	0	1	1	0	1	0	0	0
TCGA-DU-6400	1	0	1	1	1	1	1	1	1	1	1	0	1	0	1	1
TCGA-S9-A6WG	0	0	0	0	0	0	0	0	0	0	0	1	0	0	0	0
TCGA-S9-A6WQ	0	0	0	0	0	0	0	1	0	0	0	0	1	0	0	0
TCGA-HT-7606	0	1	1	1	1	0	1	0	1	1	1	0	1	0	1	0
TCGA-HT-7468	0	0	1	0	1	1	1	0	0	1	1	0	0	1	1	0
TCGA-P5-A72W	1	1	1	0	0	0	1	1	0	0	0	0	1	1	1	1
TCGA-TM-A84H	1	1	1	1	1	0	1	1	1	1	1	0	1	1	0	1
TCGA-DB-A64P	0	0	0	0	0	0	1	0	1	1	1	0	1	0	1	1
TCGA-DU-A7TA	0	0	0	1	1	0	0	0	0	0	0	1	0	0	0	0
TCGA-RY-A83X	1	1	1	1	1	1	1	1	1	1	1	1	1	1	1	1
TCGA-HT-7610	1	1	1	1	1	1	1	1	1	1	1	1	1	1	1	1
TCGA-HT-7856	1	1	1	1	1	1	1	1	1	1	1	1	1	1	1	1
TCGA-CS-5396	0	1	0	0	0	0	0	0	0	1	1	0	0	1	1	1
TCGA-VM-A8CH	0	0	0	1	1	0	0	0	0	0	0	0	0	1	0	0
TCGA-HT-8010	1	1	1	0	0	1	1	1	1	0	1	1	1	1	1	1
TCGA-DU-A5TS	1	1	1	1	1	1	1	1	0	0	1	1	1	1	1	1
TCGA-DU-7010	1	0	1	1	1	0	1	0	1	0	0	0	0	0	0	0
TCGA-FG-A4MY	1	0	1	0	1	1	1	1	0	1	1	1	1	1	1	0
TCGA-P5-A781	1	1	1	0	1	1	0	1	1	1	0	1	1	1	1	1
TCGA-DU-A7TG	1	1	0	1	1	1	1	1	0	1	0	1	1	1	1	0
TCGA-FN-7833	0	1	0	0	0	0	0	0	0	0	0	1	0	1	0	0
TCGA-RY-A83Y	0	0	0	1	1	1	0	0	0	0	1	0	1	1	1	1
TCGA-HT-8111	0	0	0	0	0	0	0	0	0	0	0	0	0	0	0	0
TCGA-HT-A616	0	1	1	1	1	1	1	1	1	1	1	1	1	0	1	1
TCGA-DU-7019	0	0	0	0	0	0	0	0	0	0	0	1	0	0	0	0
TCGA-HT-7873	1	0	1	1	1	1	1	1	1	1	1	1	1	1	1	0
TCGA-HT-A74J	1	1	1	1	1	1	1	1	1	1	1	1	1	1	1	1
TCGA-DB-A75P	1	0	0	0	0	0	0	1	1	0	0	0	0	0	0	1
TCGA-DU-7299	0	0	0	1	1	0	0	0	1	0	0	1	0	1	0	0
TCGA-S9-A7J0	0	1	1	1	1	1	1	1	1	1	1	1	1	1	1	1
TCGA-HT-7476	1	1	0	0	1	1	0	0	1	1	1	1	0	0	1	0
TCGA-DB-A64R	1	1	1	1	1	1	1	1	1	1	1	1	1	1	1	1
TCGA-HT-7604	1	0	1	1	0	0	1	1	1	1	0	0	1	1	0	1
TCGA-DB-A64Q	1	1	1	1	1	1	1	1	1	1	1	1	1	1	1	1
TCGA-FG-A713	1	1	1	1	1	1	1	1	1	1	1	1	1	1	1	1
TCGA-FG-6691	0	0	0	0	0	0	0	0	0	0	0	0	0	1	0	1
TCGA-FG-5964	0	0	0	0	0	1	0	0	0	0	0	0	0	0	0	1
TCGA-DB-5270	0	0	0	0	0	0	0	0	0	0	0	1	0	0	0	0
TCGA-P5-A5ET	1	1	1	1	1	1	1	1	1	1	1	1	1	1	1	1
TCGA-QH-A65V	1	1	1	0	1	1	1	1	0	1	1	0	1	1	1	0
TCGA-S9-A6TW	1	1	0	0	0	1	1	0	0	1	1	0	0	0	1	1
TCGA-S9-A7QY	1	1	1	1	1	1	1	1	1	1	1	1	0	1	1	1
TCGA-DU-7008	1	1	1	1	1	1	1	1	1	1	1	1	1	1	1	1

## Sheet: Input_to_Hide
Part 2: The weight coefficients corresponding to the transformation of the input layers into hidden layers
Input_DEGs	LayHide1	LayHide2	LayHide3	LayHide4	LayHide5
MSR1	1.6184	0.322198	0.090427	0.426682	-1.00027
CHI3L2	-2.37906	0.514046	-0.364886	0.794689	-1.35788
PLBD1	-0.256699	-0.195033	-1.49488	-0.164249	-1.2892
C1R	0.892373	-2.03927	-0.0523616	0.144058	-0.00247368
HCP5	-0.752344	-0.249203	-0.521372	-0.408594	0.812422
GPR65	-0.755908	-0.7047	0.383137	-1.16223	0.500174
MX2	0.98364	-2.18369	0.382394	-0.0189214	-1.2203
EPSTI1	1.09942	0.38763	-0.885712	-0.390761	-0.0359951
CSTA	2.552	0.437321	-1.85093	-0.963109	-0.934363
CD74	-0.524909	1.21479	0.517657	-0.224445	0.547982
CCR5	-0.221432	-0.535492	-0.845393	1.02278	-1.08613
RAB42	-0.279953	-0.329715	0.39902	0.605025	1.2884
OAS2	-0.052399	-0.547653	1.73891	-0.0394382	-1.77146
LSP1	-0.496504	-1.31003	-0.510505	-0.147121	-0.297899
SNX20	1.49957	0.00392798	1.96505	0.360587	-1.68267
FCGR3A	-0.327691	1.15302	-0.402763	0.377961	-0.416547

## Sheet: Hide_to_Output
Part 3: Weight coefficients for the transformation of the hidden layers into output layers
Hide_layer	Output_Low	Output_High
LayHide1	0.215068	0.734029
LayHide2	0.463743	0.116639
LayHide3	-1.27435	0.509577
LayHide4	-1.40576	-0.678113
LayHide5	-0.283562	-0.56021
