# Supplementary material for: M2-like GAMs secreting CSTA drive glioblastoma progression via the ITGB4-TGFB1 feedback axis
Source: J Transl Med. 2026 Mar 14;24:567. doi: 10.1186/s12967-026-08009-0 (PMC13101109; doi:10.1186/s12967-026-08009-0)
Supplement: Supplementary file 2 — Supplementary Material 2 [file 12967_2026_8009_MOESM2_ESM.xlsx]

## Sheet: IF
Primary Antibodies
Target	Product Number	Manufacturer
IBA1	ab16588	Abcam
* Other indices were detected by the same primary antibody as in WB.
Secondary Antibodies
Name	Product Number	Manufacturer
HRP-conjugated Rabbit Anti-Goat IgG(H+L)	SA00001-4	Proteintech
* The HRP-conjugated secondary antibody used before TSA chemical conjugation for rabbit/mouse primary antibodies is the same as that used in WB.
Reagents
Name	Product Number	Manufacturer
Alexa Fluor 488 (495/519 nm) TCA reagent	B40953	Invitrogen
Alexa Fluor 555 (555/565 nm) TCA reagent	B40955	Invitrogen
Antifade mounting medium (containing DAPI)	BMU107	Abbkine
Bovine Serum Albumin (BSA)	GC305010	Servicebio
Hydrogen peroxide	FP17050002	Sinopharm Chemical Reagent
Sudan Black B	4197-25-5	MCE
Immunohistochemistry pen	PR30013	Proteintech
One-step Dewaxing/Antigen Retrieval Buffer(pH9.0)(20×)	E-IR-R220A	Elabscience
Equipments
Name	Product Number	Manufacturer
CKX53 inverted microscope	CKX53	Olympus
