# Supplementary material for: M2-like GAMs secreting CSTA drive glioblastoma progression via the ITGB4-TGFB1 feedback axis
Source: J Transl Med. 2026 Mar 14;24:567. doi: 10.1186/s12967-026-08009-0 (PMC13101109; doi:10.1186/s12967-026-08009-0)
Supplement: Supplementary file 3 — Supplementary Material 3 [file 12967_2026_8009_MOESM3_ESM.xlsx]

## Sheet: Phenotypic Assay
Reagents
Name	Product Number	Manufacturer
CCK-8 reagent	BMU106-CN	Abbkine
EdU Kit	KTA2031	Abbkine
Matrigel	356234	Corning
crystal violet (0.1%)	BS0059	Biosharp
Equipments
Name	Product Number	Manufacturer
8μm Transwell Chamber	3422/3428 (6-/24-wells)	Corning
0.4μm Transwell Chamber	3401/3402 (6-/24-wells)	Corning
Cell scratch template	C6700	Beyotime
