# Supplementary material for: M2-like GAMs secreting CSTA drive glioblastoma progression via the ITGB4-TGFB1 feedback axis
Source: J Transl Med. 2026 Mar 14;24:567. doi: 10.1186/s12967-026-08009-0 (PMC13101109; doi:10.1186/s12967-026-08009-0)
Supplement: Supplementary file 4 — Supplementary Material 4 [file 12967_2026_8009_MOESM4_ESM.xlsx]

## Sheet: Sheet1
Reagents
Name	Product Number	Manufacturer
Sodium fluorescein	HY-D0208	MCE
Isoflurane	R510-22-16	RWD
Equipments
Name	Product Number	Manufacturer
PerkinElmer IVIS Lumina XRMS Series III multimodal optical in vivo imaging system	CLS136340	Revvity
Universal small animal anesthesia machine	R620 - S1	RWD
