# Supplementary material for: M2-like GAMs secreting CSTA drive glioblastoma progression via the ITGB4-TGFB1 feedback axis
Source: J Transl Med. 2026 Mar 14;24:567. doi: 10.1186/s12967-026-08009-0 (PMC13101109; doi:10.1186/s12967-026-08009-0)
Supplement: Supplementary file 5 — Supplementary Material 5 [file 12967_2026_8009_MOESM5_ESM.xlsx]

## Sheet: Reagents
Reagents
Name	Product Number	Manufacturer
Protein A/G Magnetic Beads	HY-K0202	MCE
NP-40 lysis Buffer (IP)	HY-K1002	MCE
Mem-PER™ Plus membrane protein extraction kit	89842	Themo Fisher
NaCL	51024062	Sinopharm Group
RNase A	HY-K1033	MCE
Proteinase K	10401ES80	Yeasen
glycine	A110749	Aladdin Biochemical Technology
IP elution buffer	601971	Cayman
Paraformaldehyde	P395744	Aladdin Biochemical Technology
Equipments
Name	Product Number	Manufacturer
Tube Revolver	88881009	Themo Fisher
Centrifuge 5430	5404000039	Eppendorf

## Sheet: Recombinant Protein
Name	Sequence (RNA)	Sequence (amino acid)
Fc-CSTA (Mice)	ATGATCCCCGGAGGACTGACCGAGGCTAGGCCTGCTACAGCTGAGGTGCAGGAGATCGCTGATAGGGTGAAGGCCCAGCTGGAGGAGGAGACAAACGAGAAGTATGAGATCTTCAAGGCCGTGGAGTACAAGACCCAGGTGGTGGCTGGCGTGAACTACTTCATCAAGATGGACGTGGGCGGCGGCTGCTTCACACATATCAAGGTGTTTAAGGATCTGTCCGGCAAGAACAACCTGGAGCTGACCGGCTATCAGACCAACAAGACCGAGGACGATGAGCTGACCTACTTTCTCGAGGATGATGACGACAAGGACAAGACCCACACCTGCCCTCCCTGCCCCGCCCCTGAGCTGCTGGGCGGCCCCAGCGTGTTCCTGTTTCCACCAAAGCCAAAGGAT…	MIPGGLTEARPATAEVQEIADRVKAQLEEETNEKYEIFKAVEYKTQVVAGVNYFIKMDVGGGCFTHIKVFKDLSGKNNLELTGYQTNKTEDDELTYFLEDDDDKDKTHTCPPCPAPELLGGPSVFLFPPKPKDQLMISRTPEVTCVVVDVSHEDPEVKFNWYVDGVEVHNAKTKPREEQYNSTYRVVSVLTVLHQDWLNGKEYKCKVSNKALPAPIEKTISKAKGQPREPQVYTLPPSREEMTKNQVSLTCLVKGFYPSDIAVEWESNGQPENNYKTTPPVLDSDGSFFLYSKLTVDKSRWQQGNVFSCSVLHEALHNHYTQKSLSLSPGK
Fc-CSTA (Human)	ATGATCCTTGCTGATAAATATAACCATCAATAAAGAAGCATTCTTTTCCAAAGAAATTATTTCTTCAATTATTTCTCATTTATTGTATTAAGCAGAAATTACCTTTTCTTTCTCAAAATCAGTGTTATTGCTTTAGAGTATAAACTCCATATAAATTGATGGCAATTGGAAATCTTATAAAAACTAGTCAAGCCTAATGCAACTGGCTAAAGGATAGTACCACCCTCACCCCCACCATAGGCAGGCTGGATCGTGGACTATCAATTCACCAGCCTCCTTGTTCCCTGTGGCTGCTGATAACCCAACATTCCTCGAGGATGATGACGACAAGGACAAGACCCACACCTGCCCTCCCTGCCCCGCCCCTGAGCTGCTGGGCGGCCCCAGCGTGTTCCTGTT…	MIPGGLSEAKPATPEIQEIVDKVKPQLEEKTNETYGKLEAVQYKTQVVAGTNYYIKVRAGDNKYMHLKVFKSLPGQNEDLVLTGYQVDKNKDDELTGFLEDDDDKDKTHTCPPCPAPELLGGPSVFLFPPKPKDQLMISRTPEVTCVVVDVSHEDPEVKFNWYVDGVEVHNAKTKPREEQYNSTYRVVSVLTVLHQDWLNGKEYKCKVSNKALPAPIEKTISKAKGQPREPQVYTLPPSREEMTKNQVSLTCLVKGFYPSDIAVEWESNGQPENNYKTTPPVLDSDGSFFLYSKLTVDKSRWQQGNVFSCSVLHEALHNHYTQKSLSLSPGK
*Fc-CSTA was commissioned to be synthesized by Pujian Biotechnology Co., Ltd.
