# Supplementary material for: M2-like GAMs secreting CSTA drive glioblastoma progression via the ITGB4-TGFB1 feedback axis
Source: J Transl Med. 2026 Mar 14;24:567. doi: 10.1186/s12967-026-08009-0 (PMC13101109; doi:10.1186/s12967-026-08009-0)
Supplement: Supplementary file 6 — Supplementary Material 6 [file 12967_2026_8009_MOESM6_ESM.xlsx]

## Sheet: Sheet1
Protocol code	Purpose	Issuing unit
TJ-IRB20220325	Sampling and analysis of tissues from GBM patients	The ethics committee of Tongji Hospital, Tongji Medical College of Huazhong University of Science and Technology
TJH-202206015	In vivo animal experiments	The Institutional Review Board of Tongji Hospital, Tongji Medical College of Huazhong University of Science and Technology
TJ-IRB202405014	Sampling and analysis of CSF and Serum form patients	The ethics committee of Tongji Hospital, Tongji Medical College of Huazhong University of Science and Technology
