# Supplementary material for: M2-like GAMs secreting CSTA drive glioblastoma progression via the ITGB4-TGFB1 feedback axis
Source: J Transl Med. 2026 Mar 14;24:567. doi: 10.1186/s12967-026-08009-0 (PMC13101109; doi:10.1186/s12967-026-08009-0)
Supplement: Supplementary file 22 — Supplementary Material 22 [file 12967_2026_8009_MOESM22_ESM.xlsx]

## Sheet: Cell Culture
Cells and Culture Conditions
Cells	Species	Types	Medium
BV2	Mouse	Microglia	DMEM+10%FBS
HMC3	Human	Microglia	DMEM+10%FBS
THP1	Human	Monocyte (Macrophage after PMA induced)	RPMI-1640+10%FBS
RAW264.7	Mouse	Macrophage	DMEM+10%FBS
CT2A	Mouse	Glioma	DMEM+10%FBS
GL261	Mouse	Glioma	DMEM+10%FBS
U251	Human	Glioma	DMEM+10%FBS
LN229	Human	Glioma	DMEM+10%FBS
HEK293T	Human	The tool cells for transfection	DMEM+10%FBS
Cell Culture Materials
Name	Product Number	Manufacturer
DMEM	11995065	Gbico
RPMI-1640	21875-091	Gbico
0.25% Trypsin-EDTA	25200072	Gbico
FBS	10091148	Gbico
T-25	CCF-25H	Servicebio
Esco CelCulture incubator	2314010259	ESCO
