# Supplementary material for: M2-like GAMs secreting CSTA drive glioblastoma progression via the ITGB4-TGFB1 feedback axis
Source: J Transl Med. 2026 Mar 14;24:567. doi: 10.1186/s12967-026-08009-0 (PMC13101109; doi:10.1186/s12967-026-08009-0)
Supplement: Supplementary file 23 — Supplementary Material 23 [file 12967_2026_8009_MOESM23_ESM.xlsx]

## Sheet: Reagent
Reagent	Product Number	Manufacturer	Applicable Cells	Usage	Purpose
Recombinant IL-4 Human Protein	HY-P70445	MCE	HMC3/THP-1(post PMA induced)	20ng/ml, 48H	Induce M2 polarization
Recombinant IL-4 Mice Protein	HY-P70653	MCE	BV2/RAW264.3	20ng/ml, 48H	Induce M2 polarization
Phorbol 12-myristate 13-acetate (PMA)	HY-18739	MCE	THP-1	100ng/ml, 48H	Induce THP-1 to differentiate into mature macrophages
MAPK Inhibitor (SCH772984 )	HY-50846	MCE	BV2/HMC3	300nmol/ml,48H
JAK2 Activator (α7 nAchR-JAK2-STAT3 agonist 1 )	HY-146066	MCE	BV2/HMC3	320nmol/ml，48H
MAPK Activator (Ro 67-7476)	HY-100403	MCE	BV2/HMC3	200nmol/ml, 48H
