# Supplementary material for: M2-like GAMs secreting CSTA drive glioblastoma progression via the ITGB4-TGFB1 feedback axis
Source: J Transl Med. 2026 Mar 14;24:567. doi: 10.1186/s12967-026-08009-0 (PMC13101109; doi:10.1186/s12967-026-08009-0)
Supplement: Supplementary file 24 — Supplementary Material 24 [file 12967_2026_8009_MOESM24_ESM.xlsx]

## Sheet: Plasmid
Plasmid
Name	Purpose	Sequence/Design Method
Knockdown CSTA vector plasmid-1 (Mice)	sh.1 for sh-CSTA in BV2/RAW264.3	CCGGCGCTGGAGTCAATTACTTCATCTCGAGATGAAGTAATTGACTCCAGCGTTTTTGAATTCAAAAACGCTGGAGTCAATTACTTCATCTCGAGATGAAGTAATTGACTCCAGCGCGCTGGAGTCAATTACTTCAT
Knockdown CSTA vector plasmid-2 (Mice)	sh.2 for sh-CSTA in BV2/RAW264.3	CCGGGCTGGAGTCAATTACTTCATTCTCGAGAATGAAGTAATTGACTCCAGCTTTTTGAATTCAAAAAGCTGGAGTCAATTACTTCATTCTCGAGAATGAAGTAATTGACTCCAGCGCTGGAGTCAATTACTTCATT
Knockdown CSTA vector plasmid-1 (Human)	sh.1 for sh-CSTA in HMC3/THP-1	CCGGTACGAGCAGGTGATAATAAATCTCGAGATTTATTATCACCTGCTCGTATTTTTGAATTCAAAAATACGAGCAGGTGATAATAAATCTCGAGATTTATTATCACCTGCTCGTAAGGTACGAGCAGGTGATAATA
Knockdown CSTA vector plasmid-2 (Human)	sh.2 for sh-CSTA in HMC3/THP-1	CCGGACGAGCAGGTGATAATAAATACTCGAGTATTTATTATCACCTGCTCGTTTTTTGAATTCAAAAAACGAGCAGGTGATAATAAATACTCGAGTATTTATTATCACCTGCTCGTACGAGCAGGTGATAATAAATA
Knockdown c-FOS vector plasmid-1 (Mice)	sh.1 for sh-FOS in BV2/RAW264.3	CCGGATCCGAAGGGAACGGAATAAGCTCGAGCTTATTCCGTTCCCTTCGGATTTTTTGAATTCAAAAAATCCGAAGGGAACGGAATAAGCTCGAGCTTATTCCGTTCCCTTCGGATATCCGAAGGGAACGGAATAAG
Knockdown c-FOS vector plasmid-2 (Mice)	sh.2 for sh-FOS in BV2/RAW264.3	CCGGCCGTCTCTAGTGCCAACTTTACTCGAGTAAAGTTGGCACTAGAGACGGTTTTTGAATTCAAAAACCGTCTCTAGTGCCAACTTTACTCGAGTAAAGTTGGCACTAGAGACGGCCGTCTCTAGTGCCAACTTTA
Knockdown c-FOS vector plasmid-1 (Human)	sh.1 for sh-FOS in HMC3/THP-1	CCGGTCTCCAGTGCCAACTTCATTCCTCGAGGAATGAAGTTGGCACTGGAGATTTTTGAATTCAAAAATCTCCAGTGCCAACTTCATTCCTCGAGGAATGAAGTTGGCACTGGAGATCTCCAGTGCCAACTTCATTC
Knockdown c-FOS vector plasmid-2 (Human)	sh.2 for sh-FOS in HMC3/THP-1	CCGGTCTCCAGTGCCAACTTCATTCCTCGAGGAATGAAGTTGGCACTGGAGATTTTTGAATTCAAAAATCTCCAGTGCCAACTTCATTCCTCGAGGAATGAAGTTGGCACTGGAGATCTCCAGTGCCAACTTCATTC
Knockdown ITGB4 vector plasmid-1 (Mice)	sh.1 for sh-ITGB4 in CT2A/GL261	CCGGCGTGGATCTGTATATCCTCATCTCGAGATGAGGATATACAGATCCACGTTTTTGAATTCAAAAACGTGGATCTGTATATCCTCATCTCGAGATGAGGATATACAGATCCACGCGTGGATCTGTATATCCTCAT
Knockdown ITGB4 vector plasmid-2 (Mice)	sh.2 for sh-ITGB4 in CT2A/GL261	CCGGCCACCGTTATTCTCGATGAAACTCGAGTTTCATCGAGAATAACGGTGGTTTTTGAATTCAAAAACCACCGTTATTCTCGATGAAACTCGAGTTTCATCGAGAATAACGGTGGCCACCGTTATTCTCGATGAAA
Knockdown ITGB4 vector plasmid-1 (Human)	sh.1 for sh-ITGB4 in LN229/U251	CCGGACGATGACAACCGACCTATTGCTCGAGCAATAGGTCGGTTGTCATCGTTTTTTGAATTCAAAAAACGATGACAACCGACCTATTGCTCGAGCAATAGGTCGGTTGTCATCGTACGATGACAACCGACCTATTG
Knockdown ITGB4 vector plasmid-2 (Human)	sh.2 for sh-ITGB4 in LN229/U251	CCGGTGTACCCGTATTGCGACTATGCTCGAGCATAGTCGCAATACGGGTACATTTTTGAATTCAAAAATGTACCCGTATTGCGACTATGCTCGAGCATAGTCGCAATACGGGTACATGTACCCGTATTGCGACTATG
FLAG-ITGB4 (AAPM87)-Mice	Introduce a Flag tag into ITGB4 with NO.87 amino acid AAPM in CT2A	Threonine to Alanine
FLAG-ITGB4 (AAPM88)-Mice	Introduce a Flag tag into ITGB4 with NO.88 amino acid AAPM in CT3A	Glutamic to Lysine
FLAG-ITGB4 (AAPM89)-Mice	Introduce a Flag tag into ITGB4 with NO.89 amino acid AAPM in CT4A	Asparagine to Alanine
FLAG-ITGB4 (AAPM90)-Mice	Introduce a Flag tag into ITGB4 with NO.90 amino acid AAPM in CT5A	Threonine to Alanine
FLAG-ITGB4 (AAPM91)-Mice	Introduce a Flag tag into ITGB4 with NO.91 amino acid AAPM in CT6A	Glutamine to Alanine
FLAG-ITGB4 (AAPM87)-Human	Introduce a Flag tag into ITGB4 with NO.87 amino acid AAPM in LN229	Threonine to Alanine
FLAG-ITGB4 (AAPM88)-Human	Introduce a Flag tag into ITGB4 with NO.88 amino acid AAPM in LN230	Glutamic to Lysine
FLAG-ITGB4 (AAPM89)-Human	Introduce a Flag tag into ITGB4 with NO.89 amino acid AAPM in LN231	Glutamic to Lysine
FLAG-ITGB4 (AAPM90)-Human	Introduce a Flag tag into ITGB4 with NO.90 amino acid AAPM in LN232	Threonine to Alanine
FLAG-ITGB4 (AAPM91)-Human	Introduce a Flag tag into ITGB4 with NO.91 amino acid AAPM in LN233	Glutamine to Alanine
* The required plasmid sequences were commissioned to Yeasen Biotech Co., Ltd. for synthesis.

## Sheet: Reagents
Reagents
Name	Product Number	Manufacturer
Lipo-3000	L3000015	Invitrogen
Lentivirus Transfection Reagent	HY-K2015	MCE
0.45 μm filter	BS-PTFE25-45-L	Bioshark
Mincon Ultra 100kDa ultrafiltration tube	UFC910096	Millipore
Puromycin	HY-K1057	MCE
Renilla Luciferase Reporter Gene Assay Kit	RG016	Beyotime
