# Supplementary material for: M2-like GAMs secreting CSTA drive glioblastoma progression via the ITGB4-TGFB1 feedback axis
Source: J Transl Med. 2026 Mar 14;24:567. doi: 10.1186/s12967-026-08009-0 (PMC13101109; doi:10.1186/s12967-026-08009-0)
Supplement: Supplementary file 28 — Supplementary Material 28 [file 12967_2026_8009_MOESM28_ESM.xlsx]

## Sheet: TCGA
Part1: Immune signatures with significant effect on OS in the TCGA cohort
Signatures	HR	HR.95L	HR.95H	pvalue	qvalue	FDR
T cells_Bindea	76.4865	9.0529	646.222	6.8e-05	0.000169464	0.00164716
T helper cells_Bindea	8.7767e+07	3038.06	2535520000000	0.000482746	0.00103098	0.010315
Th2_Bindea	188312	2212.66	1.60265e+07	8.47e-08	6.68882e-07	3.35436e-06
Th17_Bindea	467.719	16.6573	13133.1	0.000302613	0.00068661	0.00668822
Tgd_Bindea	630.826	11.7532	33858.1	0.00151108	0.00290775	0.029216
NK cells_Bindea	104190484	60697.1	178850000000	1.18e-06	5.1252e-06	3.6734e-05
aDC_Bindea	103.236	7.91615	1346.32	0.00040174	0.000887567	0.00870244
pDC_Bindea	0.00267083	0.0001816	0.0392806	1.56e-05	4.56056e-05	0.000410251
Eosinophils_Bindea	4114580000000000	184874000000	9.15743e+19	1.93e-12	2.93396e-10	5.12518e-07
Macrophages_Bindea	253151	3807.03	1.68335e+07	6.25e-09	9.25932e-08	5.12518e-07
Neutrophils_Bindea	1330.37	42.3892	41753.1	4.3e-05	0.000112704	0.00106859
Cytotoxic_ImmuCellAI	12.7596	2.68703	60.5904	0.00135751	0.00265973	0.026528
Exhausted_ImmuCellAI	83.5146	7.02588	992.714	0.000459015	0.000996841	0.00984537
Tr1_ImmuCellAI	167.361	20.0251	1398.73	2.28e-06	9.62785e-06	6.76361e-05
nTreg_ImmuCellAI	129.623	21.1969	792.676	1.4e-07	9.67392e-07	5.2619e-06
iTreg_ImmuCellAI	7890.72	338.458	183962	2.34e-08	2.73634e-07	1.07486e-06
Th1_ImmuCellAI	0.000329085	1.61e-05	0.00672252	1.89e-07	1.2492e-06	6.89536e-06
Th17_ImmuCellAI	23.4659	3.47706	158.366	0.00119875	0.0023978	0.0237085
NKT_ImmuCellAI	198.826	15.158	2607.97	5.58e-05	0.000141377	0.00136673
MAIT_ImmuCellAI	38.6434	4.77272	312.885	0.000615669	0.0012821	0.0129071
DC_ImmuCellAI	3371.76	23.3585	486708	0.00136469	0.00265973	0.0266546
Macrophage_ImmuCellAI	545.842	16.6298	17916.3	0.000402859	0.000887567	0.00872491
InfiltrationScore_ImmuCellAI	238.417	28.9884	1960.88	3.55e-07	1.99876e-06	1.221e-05
APC_co_inhibition_RndSys	65427.3	1632.91	2.62154e+06	3.89e-09	7.39191e-08	5.12518e-07
APC_co_stimulation_RndSys	108481	1623.89	7.24685e+06	6.36e-08	5.37133e-07	2.59863e-06
CCR_RndSys	2.5407e+06	1365.38	4727749231	0.000123368	0.000293035	0.00288716
CD8+_T_cells_RndSys	42.9118	3.95034	466.144	0.00200984	0.00377202	0.0377169
Check-point_RndSys	390192	2796.52	5.44425e+07	3.23e-07	1.88854e-06	1.12047e-05
HLA_RndSys	41021.7	718.126	2.3433e+06	2.65e-07	1.6114e-06	9.36174e-06
Inflammation-promoting_RndSys	4794.69	168.633	136326	6.97e-07	3.41797e-06	2.26228e-05
Macrophages_RndSys	36794.7	340.87	3.97174e+06	1.08e-05	3.35062e-05	0.000290117
Mast_cells_RndSys	0.0102238	0.000777836	0.13438	0.000488298	0.00103098	0.0104245
MHC_class_I_RndSys	5.51256e+16	2181098917	1.39e+24	9.31e-06	3.01126e-05	0.000252292
NK_cells_RndSys	0.00772109	0.000588127	0.101365	0.000213553	0.00049188	0.0048308
Parainflammation_RndSys	3.46682e+07	179191	6707274926	1.03e-10	3.52683e-09	5.12518e-07
pDCs_RndSys	24267.8	425.509	1.38405e+06	9.88e-07	4.41749e-06	3.11828e-05
T_cell_co-inhibition_RndSys	17543.8	200.907	1.53197e+06	1.82e-05	5.12359e-05	0.000474459
T_cell_co-stimulation_RndSys	951.217	51.0198	17734.5	4.34e-06	1.60917e-05	0.000123294
Th2_cells_RndSys	934.956	61.2819	14264.3	8.65e-07	3.98473e-06	2.75892e-05
TIL_RndSys	23084.8	263.48	2.02258e+06	1.07e-05	3.35062e-05	0.000287588
Treg_RndSys	37381700000000	2784016943	5.01934e+17	1.16e-10	3.52683e-09	5.12518e-07
Type_I_IFN_Reponse_RndSys	40782.5	453.482	3.66764e+06	3.75e-06	1.43658e-05	0.000107552
Activated CD8 T cell_TISIDB	231.632	22.2357	2412.94	5.26e-06	1.90385e-05	0.000147608
Central memory CD8 T cell_TISIDB	45221.6	979.705	2.08736e+06	4.19e-08	3.98099e-07	1.79497e-06
Effector memeory CD8 T cell_TISIDB	6203.96	137.726	279462	6.95e-06	2.34785e-05	0.000191686
Activated CD4 T cell_TISIDB	1736.06	123.627	24379.1	3.14e-08	3.40956e-07	1.39168e-06
Central memory CD4 T cell_TISIDB	2.89579e+07	170890	4907029639	5.34e-11	2.70593e-09	5.12518e-07
T follicular helper cell_TISIDB	32558.8	307.303	3.44961e+06	1.26e-05	3.75576e-05	0.000335445
Gamma delta T cell_TISIDB	128713	1652.2	1.00273e+07	1.19e-07	8.6144e-07	4.54734e-06
Type 1 T helper cell_TISIDB	244331	3949.91	1.51137e+07	3.75e-09	7.39191e-08	5.12518e-07
Type 2 T helper cell_TISIDB	2.48165e+07	179162	3437452774	1.31e-11	9.95723e-10	5.12518e-07
Immature B cell_TISIDB	610.339	47.4282	7854.26	8.63e-07	3.98473e-06	2.75305e-05
Memory B cell_TISIDB	3145.37	71.7144	137955	2.98e-05	8.23665e-05	0.000755753
Natural killer cell_TISIDB	1.37758e+07	35903.9	5285599961	6.13e-08	5.37133e-07	2.51492e-06
CD56bright natural killer cell_TISIDB	1.2424e+08	82031.8	188167000000	6.09e-07	3.08598e-06	1.99889e-05
Myeloid derived suppressor cell_TISIDB	82.8647	11.8294	580.468	8.69e-06	2.87183e-05	0.00023646
Natural killer T cell_TISIDB	408444	4946.33	3.37273e+07	9.62e-09	1.21868e-07	5.12518e-07
Activated dendritic cell_TISIDB	62520.5	1788.13	2.18597e+06	1.13e-09	2.86302e-08	5.12518e-07
Plasmacytoid dendritic cell_TISIDB	5913738134	1.90127e+06	18394100000000	4.17e-08	3.98099e-07	1.78739e-06
Immature dendritic cell_TISIDB	44463.8	339.307	5.82667e+06	1.69e-05	4.84739e-05	0.000442421
aDC_xCell	399.81	8.87562	18009.8	0.00204375	0.00378889	0.0382835
Astrocytes_xCell	1.66143e+06	13114.9	2.10474e+08	6.7e-09	9.25932e-08	5.12518e-07
CD4+ memory T-cells_xCell	9.17e+38	3.89e+20	2.16e+57	3.23e-05	8.76822e-05	0.000815506
CLP_xCell	3708680000000	5.26093e+07	2.61442e+17	3.75e-07	2.03597e-06	1.28348e-05
CMP_xCell	2.74e-73	2.53e-118	2.96e-28	0.00158826	0.00301807	0.0305535
Macrophages_xCell	39237	401.546	3.83404e+06	6.06e-06	2.09371e-05	0.000168557
Macrophages M1_xCell	156699	135.805	1.80807e+08	0.000883673	0.00179113	0.0179709
Macrophages M2_xCell	30021550102	8.78778e+06	102562000000000	6.19e-09	9.25932e-08	5.12518e-07
Mesangial cells_xCell	2344.52	24.6455	223035	0.000841444	0.00172858	0.0171855
Neurons_xCell	0.00165735	5.66e-05	0.0485204	0.000202239	0.000472986	0.00459091
Pericytes_xCell	1.23e-07	2.42e-10	6.21e-05	5.5e-07	2.88311e-06	1.82079e-05
Plasma cells_xCell	3.35e-24	2.44e-34	4.6e-14	5.66e-06	2.00099e-05	0.000158103
Th2 cells_xCell	724.333	26.0739	20122	0.000103363	0.000253437	0.00244436
Antigen_Processing_and_Presentation_ImmPort	39402298595	1.32331e+06	1173230000000000	3.45e-06	1.38017e-05	9.94939e-05
Antimicrobials_ImmPort	1166581027	101293	13435400000000	1.21e-05	3.67885e-05	0.000322891
Chemokine_Receptors_ImmPort	418786	838.752	2.09099e+08	4.44e-05	0.000114401	0.00110142
Interferon_Receptor_ImmPort	18949205085	832498	431319000000000	3.78e-06	1.43658e-05	0.000108355
Interleukins_Receptor_ImmPort	926011	6035	1.42087e+08	8.8e-08	6.68882e-07	3.47083e-06
NaturalKiller_Cell_Cytotoxicity_ImmPort	4.05557e+08	16771.1	9807100000000	0.000118665	0.000286338	0.00278352
TCR Signaling Pathway_ImmPort	83671.5	1127.9	6.20704e+06	2.49e-07	1.57719e-06	8.84794e-06
TGFβ_Family_Member_Receptor_ImmPort	4.15e-08	8.29e-13	0.00208084	0.00208143	0.00381224	0.0389115
TNF_Family_Members_ImmPort	46943.3	532.142	4.14115e+06	2.52e-06	1.03537e-05	7.42369e-05
TNF_Family_Members_Receptors_ImmPort	60763.5	317.792	1.16183e+07	3.97e-05	0.00010588	0.000990956

## Sheet: CGGA
Part2: Immune signatures with significant effect on OS in the CGGA cohort
Signatures	HR	HR.95L	HR.95H	pvalue	qvalue	FDR
Th2_Bindea	3034.76	278.223	33102.1	4.81e-11	7.78591e-11	8.52626e-08
TFH_Bindea	0.000590305	1.29e-05	0.0269645	0.000137264	6.43177e-05	0.000692169
Th17_Bindea	17.0833	3.39077	86.0682	0.000581781	0.000240906	0.00259035
NK cells_Bindea	2736.4	67.0099	111743	2.89e-05	1.4967e-05	0.000161755
NK CD56dim cells_Bindea	45.9198	12.3137	171.242	1.21e-08	1.16458e-08	1.01443e-07
NK CD56bright cells_Bindea	0.0675154	0.00955463	0.477081	0.00689679	0.00211727	0.0239298
DC cells_Bindea	0.0207013	0.00418893	0.102304	1.97e-06	1.25275e-06	1.24236e-05
aDC_Bindea	48.0798	14.6852	157.415	1.55e-10	2.12298e-10	8.52626e-08
pDC_Bindea	0.23198	0.0884422	0.608473	0.00298066	0.00103774	0.0112872
Eosinophils_Bindea	259356	3439.3	1.95579e+07	1.59e-08	1.49005e-08	1.30246e-07
Macrophages_Bindea	554.835	116.961	2632	1.79e-15	7.08268e-15	8.52626e-08
Mast cells_Bindea	0.0149097	0.00141056	0.157596	0.000472694	0.000200395	0.00214561
Neutrophils_Bindea	180.891	39.1166	836.516	2.88e-11	5.12802e-11	8.52626e-08
B cells memory_CIBERSORT	0.0141988	0.00158639	0.127084	0.000141941	6.56454e-05	0.000713892
T cells CD4 naive_CIBERSORT	0.00224471	6.64e-05	0.0758966	0.000685525	0.000277414	0.00300533
Macrophages M0_CIBERSORT	25.3502	2.96536	216.713	0.00314876	0.00106792	0.0118566
Macrophages M2_CIBERSORT	7.62874	3.56316	16.3332	1.68e-07	1.30058e-07	1.17683e-06
Dendritic cells resting_CIBERSORT	2.08e-05	1.48e-08	0.0293299	0.00356747	0.00118731	0.0132611
CD8_naive_ImmuCellAI	16.6472	3.04485	91.0156	0.00117617	0.000436299	0.00489297
Cytotoxic_ImmuCellAI	8.60185	3.59991	20.5538	1.28e-06	8.44118e-07	8.20582e-06
Exhausted_ImmuCellAI	17.4692	3.17669	96.0663	0.00100558	0.000388965	0.00424831
nTreg_ImmuCellAI	7.56256	2.59337	22.0533	0.000211286	9.54981e-05	0.00102917
iTreg_ImmuCellAI	14.2029	2.21088	91.2404	0.00517443	0.00164525	0.0185044
Th1_ImmuCellAI	0.00303032	0.000427853	0.0214627	6.4e-09	6.90642e-09	8.52626e-08
Th17_ImmuCellAI	15.3936	3.86869	61.2513	0.000104447	4.95932e-05	0.00053769
Tfh_ImmuCellAI	6.5499	1.79147	23.9475	0.0044913	0.00145401	0.0163007
NKT_ImmuCellAI	14.8823	2.36166	93.782	0.00404079	0.00132016	0.0148278
MAIT_ImmuCellAI	9.05309	2.57518	31.8263	0.000593297	0.000242851	0.00263677
DC_ImmuCellAI	216.279	8.51485	5493.53	0.00112317	0.000421028	0.00469384
B_cell_ImmuCellAI	0.028882	0.00515964	0.161672	5.49e-05	2.7536e-05	0.000295531
Monocyte_ImmuCellAI	72.7584	11.1916	473.014	7.17e-06	4.25554e-06	4.29647e-05
Macrophage_ImmuCellAI	36.7817	2.99247	452.099	0.0048589	0.00155884	0.0174908
NK_ImmuCellAI	36.1779	6.56643	199.323	3.76e-05	1.91283e-05	0.000207247
Neutrophil_ImmuCellAI	18.3404	1.77949	189.027	0.0145179	0.00427274	0.0464888
Gamma_delta_ImmuCellAI	7.61451	1.58232	36.643	0.0113281	0.00341872	0.0372736
CD8_T_ImmuCellAI	75.7407	10.8759	527.466	1.24e-05	7.23901e-06	7.25045e-05
InfiltrationScore_ImmuCellAI	17.8302	4.19438	75.7962	9.55e-05	4.59578e-05	0.000494866
aDCs_RndSys	9.14316	2.41569	34.606	0.0011192	0.000421028	0.00467886
APC_co_inhibition_RndSys	52.8757	4.95953	563.731	0.0010158	0.000388965	0.00428723
APC_co_stimulation_RndSys	413.213	76.2443	2239.45	2.83e-12	6.29874e-12	8.52626e-08
CCR_RndSys	1335.66	80.1454	22259.6	5.33e-07	3.79616e-07	3.53853e-06
CD8+_T_cells_RndSys	5.4678	2.2256	13.4331	0.000211853	9.54981e-05	0.0010317
Check-point_RndSys	561.418	62.1543	5071.1	1.72e-08	1.57055e-08	1.39988e-07
Cytolytic_activity_RndSys	8.7218	3.93197	19.3465	9.92e-08	8.07728e-08	7.15187e-07
HLA_RndSys	75.9497	18.7204	308.132	1.36e-09	1.61438e-09	8.52626e-08
Inflammation-promoting_RndSys	60.0221	16.9867	212.086	2.04e-10	2.69063e-10	8.52626e-08
Macrophages_RndSys	128.319	33.7671	487.626	1.03e-12	2.44531e-12	8.52626e-08
MHC_class_I_RndSys	15605.9	405.6	600452	2.16e-07	1.6366e-07	1.49399e-06
NK_cells_RndSys	8.53984	1.73796	41.9623	0.00828041	0.00252031	0.0281785
Parainflammation_RndSys	4500.84	757.239	26751.9	2.24e-20	2.65897e-19	8.52626e-08
pDCs_RndSys	10.1047	2.1932	46.555	0.00300152	0.00103774	0.0113581
T_cell_co-inhibition_RndSys	63.3903	9.69792	414.349	1.48e-05	8.50075e-06	8.58055e-05
T_cell_co-stimulation_RndSys	16.5369	3.43887	79.5225	0.000462721	0.000198562	0.00210446
T_helper_cells_RndSys	26.4484	9.0693	77.1304	2e-09	2.2975e-09	8.52626e-08
Th1_cells_RndSys	0.00687805	0.000692029	0.0683606	2.14e-05	1.13743e-05	0.000121764
Th2_cells_RndSys	34.1278	3.3212	350.688	0.00298037	0.00103774	0.0112863
TIL_RndSys	91.0074	14.8116	559.179	1.12e-06	7.5254e-07	7.21713e-06
Treg_RndSys	951431	16630.1	5.44328e+07	2.61e-11	4.89186e-11	8.52626e-08
Type_I_IFN_Reponse_RndSys	15.0518	3.29927	68.6686	0.000462793	0.000198562	0.00210475
Type_II_IFN_Reponse_RndSys	42.8451	8.31877	220.67	7.02e-06	4.23713e-06	4.21037e-05
Activated CD8 T cell_TISIDB	28.3057	6.11225	131.083	1.91e-05	1.04642e-05	0.000109325
Central memory CD8 T cell_TISIDB	4284.01	493.324	37202.2	3.38e-14	1.20366e-13	8.52626e-08
Effector memeory CD8 T cell_TISIDB	52.3231	11.3336	241.557	3.96e-07	2.87797e-07	2.66281e-06
Activated CD4 T cell_TISIDB	999.742	220.719	4528.3	3.18e-19	2.67797e-18	8.52626e-08
Central memory CD4 T cell_TISIDB	297772	18300	4.84525e+06	8.28e-19	4.91435e-18	8.52626e-08
Effector memeory CD4 T cell_TISIDB	0.0259852	0.0014609	0.462199	0.0129384	0.00387188	0.0419597
T follicular helper cell_TISIDB	522.879	52.269	5230.68	9.98e-08	8.07728e-08	7.19262e-07
Gamma delta T cell_TISIDB	86370.2	11971.1	623151	1.78e-29	6.3388e-28	8.52626e-08
Type 1 T helper cell_TISIDB	1416.54	159.357	12591.7	7.56e-11	1.12175e-10	8.52626e-08
Type 17 T helper cell_TISIDB	105.02	3.76216	2931.63	0.0061435	0.00193609	0.0215777
Type 2 T helper cell_TISIDB	2202.91	212.727	22812.3	1.09e-10	1.55265e-10	8.52626e-08
Regulatory T cell_TISIDB	39.528	11.1641	139.954	1.2e-08	1.16458e-08	1.00677e-07
Immature B cell_TISIDB	33.4385	7.98314	140.062	1.57e-06	1.01654e-06	9.98675e-06
Memory B cell_TISIDB	3438.46	577.281	20480.5	3.76e-19	2.67797e-18	8.52626e-08
Natural killer cell_TISIDB	6265.18	632.901	62019.9	7.73e-14	2.5025e-13	8.52626e-08
CD56bright natural killer cell_TISIDB	80183.2	1040.1	6.18145e+06	3.51e-07	2.60407e-07	2.37293e-06
Myeloid derived suppressor cell_TISIDB	18.3265	7.68176	43.722	5.54e-11	8.57767e-11	8.52626e-08
Natural killer T cell_TISIDB	15715	2195.29	112496	6.49e-22	1.15558e-20	8.52626e-08
Activated dendritic cell_TISIDB	1087.08	159.593	7404.68	9.2e-13	2.34017e-12	8.52626e-08
Plasmacytoid dendritic cell_TISIDB	98274.9	1972.67	4.89587e+06	8.18e-09	8.506e-09	8.52626e-08
Immature dendritic cell_TISIDB	2584.9	142.59	46859.7	1.07e-07	8.46756e-08	7.68088e-07
Macrophage_TISIDB	61.3642	9.41749	399.847	1.67e-05	9.43981e-06	9.62434e-05
Mast cell_TISIDB	39.8247	12.209	129.904	1.01e-09	1.24025e-09	8.52626e-08
Neutrophil_TISIDB	20.0535	5.08929	79.0172	1.82e-05	1.01269e-05	0.000104432
aDC_xCell	21.6723	3.2228	145.739	0.00155893	0.000566484	0.00630577
Astrocytes_xCell	8.73003e+17	574460	1.33e+30	0.0038944	0.00128412	0.0143455
B-cells_xCell	62.7192	4.63695	848.336	0.00184357	0.00066315	0.00733217
CD4+ memory T-cells_xCell	3.19638e+08	32963.9	3099410000000	2.9e-05	1.4967e-05	0.000162283
CD4+ Tcm_xCell	0.00024854	1.17e-06	0.0529326	0.00241077	0.000858505	0.00933002
cDC_xCell	82.7307	6.12708	1117.07	0.000884372	0.000346083	0.00378332
CLP_xCell	8.57705	3.62511	20.2934	1e-06	6.84832e-07	6.4723e-06
Endothelial cells_xCell	77.6095	6.50645	925.732	0.000580195	0.000240906	0.00258395
Eosinophils_xCell	8.64e-14	1.94e-22	3.85e-05	0.00307242	0.00105204	0.0115984
Fibroblasts_xCell	2246.61	5.04708	1.00004e+06	0.0131295	0.00389633	0.0425111
iDC_xCell	5.48375	1.60304	18.7591	0.00668804	0.00207104	0.023281
Macrophages_xCell	532.554	38.8113	7307.49	2.63e-06	1.64312e-06	1.64044e-05
Macrophages M1_xCell	98018.8	1964.22	4.89135e+06	8.36e-09	8.506e-09	8.52626e-08
Macrophages M2_xCell	1232.92	18.7073	81256.4	0.000866566	0.000342883	0.00371446
MEP_xCell	0.00112522	1.21e-05	0.104681	0.00332706	0.00111774	0.012457
Mesangial cells_xCell	40365811931	1.09877e+08	14829300000000	5.32e-16	2.36815e-15	8.52626e-08
Monocytes_xCell	123.092	11.3009	1340.76	7.81e-05	3.80992e-05	0.000410542
Myocytes_xCell	3.59e-14	1.56e-19	8.27e-09	8.93e-07	6.23546e-07	5.80549e-06
Neurons_xCell	0.00150515	0.000267187	0.00847901	1.73e-13	5.13395e-13	8.52626e-08
Plasma cells_xCell	3.09e-14	4.83e-19	1.98e-09	3.62e-08	3.14421e-08	2.78394e-07
Platelets_xCell	1.73e-09	2.98e-14	0.000100271	0.000311896	0.000138838	0.00146957
Sebocytes_xCell	2.98e+21	2.01001e+08	4.42e+34	0.00139576	0.00051242	0.00570859
Th2 cells_xCell	9586.35	1235.71	74368.7	1.77e-18	9.00456e-18	8.52626e-08
Antigen_Processing_and_Presentation_ImmPort	209477	6446.51	6.80688e+06	5.26e-12	1.10185e-11	8.52626e-08
Antimicrobials_ImmPort	39561.8	1699.97	920686	4.33e-11	7.3427e-11	8.52626e-08
BCR Signaling Pathway_ImmPort	589.875	79.2422	4391	4.69e-10	5.96488e-10	8.52626e-08
Chemokine_Receptors_ImmPort	534.901	16.3661	17482.5	0.000413763	0.000181909	0.00190107
Interferon_Receptor_ImmPort	2604.96	260.603	26038.9	2.14e-11	4.23378e-11	8.52626e-08
Interleukins_ImmPort	323.769	22.6537	4627.35	2.05e-05	1.10611e-05	0.000116907
Interleukins_Receptor_ImmPort	732.751	69.5911	7715.42	3.97e-08	3.36611e-08	3.0334e-07
NaturalKiller_Cell_Cytotoxicity_ImmPort	245047	3047.55	1.97037e+07	2.96e-08	2.63523e-08	2.30971e-07
TCR Signaling Pathway_ImmPort	844406	20204.7	3.52898e+07	7.76e-13	2.12572e-12	8.52626e-08
TGFβ_Family_Member_ImmPort	779.943	29.5962	20553.7	6.62e-05	3.27426e-05	0.000351964
TNF_Family_Members_ImmPort	68.9265	11.2855	420.972	4.54e-06	2.7875e-06	2.77219e-05
TNF_Family_Members_Receptors_ImmPort	132.95	25.6145	690.07	5.89e-09	6.55469e-09	8.52626e-08
