# Supplementary material for: M2-like GAMs secreting CSTA drive glioblastoma progression via the ITGB4-TGFB1 feedback axis
Source: J Transl Med. 2026 Mar 14;24:567. doi: 10.1186/s12967-026-08009-0 (PMC13101109; doi:10.1186/s12967-026-08009-0)
Supplement: Supplementary file 29 — Supplementary Material 29 [file 12967_2026_8009_MOESM29_ESM.xlsx]

## Sheet: Sheet1
Differentially expressed genes (DEGs) between the high and low ImmSig subgroups
Symbol	log2FoldChange	log2CPM	pvalue	FDR	low VS high
CHI3L1	-5.56792	8.84498	1.86317e-96	3.26464e-92	Down
TIMP1	-3.00857	6.89499	3.88773e-82	3.40604e-78	Down
IGFBP2	-3.18667	5.69573	2.05258e-77	1.19884e-73	Down
HLA-DRA	-2.22267	9.58966	3.07538e-76	1.34717e-72	Down
ANXA1	-2.78756	6.08218	5.4885e-73	1.92339e-69	Down
MSN	-1.65183	6.78936	2.54983e-72	7.44635e-69	Down
EMP3	-2.85685	5.33437	2.37165e-71	5.60725e-68	Down
CLIC1	-1.54648	6.48826	2.5601e-71	5.60725e-68	Down
C1R	-2.07678	5.95208	5.14625e-70	1.00192e-66	Down
HLA-DPA1	-2.06099	6.42895	3.89884e-69	6.83155e-66	Down
HLA-DRB1	-2.02059	8.49247	4.34481e-69	6.92088e-66	Down
PDPN	-2.96683	5.41523	4.94012e-69	7.2134e-66	Down
CHI3L2	-2.86634	5.60167	5.58524e-69	7.52804e-66	Down
TAGLN2	-1.67112	7.03264	4.2909e-68	5.37037e-65	Down
S100A11	-1.63727	7.53805	5.51725e-68	6.44488e-65	Down
CD74	-1.85648	9.85535	1.58743e-67	1.73843e-64	Down
HLA-DPB1	-1.98244	6.97631	4.28602e-67	4.41763e-64	Down
FSTL1	-1.63755	5.35859	1.43944e-66	1.40122e-63	Down
FMOD	-3.6777	4.83824	1.20702e-65	1.11313e-62	Down
HLA-B	-1.34971	9.30139	4.11298e-64	3.4318e-61	Down
COL3A1	-3.60089	5.50752	7.9768e-64	6.35316e-61	Down
CXCL10	-3.43376	4.07524	5.11129e-63	3.89391e-60	Down
GBP1	-2.23606	4.92061	5.52086e-63	3.96165e-60	Down
HLA-DQA1	-2.53907	4.45936	5.6524e-63	3.96165e-60	Down
HLA-DOA	-2.11424	4.72523	2.58623e-62	1.74292e-59	Down
COL1A1	-3.27905	4.88816	4.93667e-62	3.20372e-59	Down
PLEKHA4	-1.90587	5.28999	1.32649e-61	8.30098e-59	Down
SEC61G	-2.55069	7.4566	6.75969e-60	3.94493e-57	Down
TGFB2	-2.28757	4.70834	6.97939e-60	3.94493e-57	Down
S100A4	-2.08079	4.59418	2.12958e-58	1.16608e-55	Down
SERPING1	-1.87606	6.24138	1.77953e-57	9.44878e-55	Down
ANXA2	-1.79112	5.06613	1.92625e-57	9.92701e-55	Down
HLA-DMA	-1.50615	5.88355	2.53975e-57	1.27147e-54	Down
STEAP3	-2.08985	4.43752	3.16185e-57	1.53894e-54	Down
OLFML3	-1.28481	5.72192	3.93394e-57	1.86299e-54	Down
COL6A2	-2.40505	5.13	9.7307e-57	4.48688e-54	Down
HLA-A	-1.00896	9.18571	1.15307e-56	5.18053e-54	Down
PLAT	-2.27693	4.55742	1.21423e-56	5.31893e-54	Down
LTF	-5.21128	5.67066	1.7097e-56	7.30666e-54	Down
FCGR3A	-1.90702	6.2231	7.67366e-56	3.17365e-53	Down
MSR1	-1.89988	3.84312	7.78831e-56	3.17365e-53	Down
IQGAP1	-1.15738	4.84474	1.89481e-55	7.43728e-53	Down
SERPINH1	-1.44903	5.04134	1.91004e-55	7.43728e-53	Down
CAPG	-1.56155	6.08488	1.95417e-55	7.4437e-53	Down
PLSCR1	-1.45742	4.57155	2.05196e-55	7.64989e-53	Down
HLA-DMB	-1.5354	4.85707	1.10341e-54	4.02792e-52	Down
C1S	-1.7427	5.52485	2.53329e-54	9.05883e-52	Down
CTSS	-1.36048	5.17556	3.3789e-54	1.1841e-51	Down
GNG12	-1.54053	5.48723	2.03037e-53	6.84156e-51	Down
MRC2	-1.47323	5.41959	2.24625e-53	7.4262e-51	Down
HLA-DRB5	-1.97913	7.10486	2.8117e-53	9.12346e-51	Down
HLA-C	-1.07681	9.03829	3.02207e-53	9.62776e-51	Down
NNMT	-2.9889	4.14118	5.14336e-53	1.60932e-50	Down
MYL12A	-1.06866	5.58733	1.23713e-52	3.80298e-50	Down
APOBEC3C	-1.42179	4.48911	1.53155e-52	4.62685e-50	Down
ALOX5AP	-1.57451	5.47439	2.65581e-52	7.88731e-50	Down
ADA2	-1.26263	4.61512	8.35965e-52	2.4413e-49	Down
COL1A2	-2.0717	4.7879	1.08061e-51	3.10401e-49	Down
COL4A2	-1.99531	5.71453	1.66264e-51	4.69885e-49	Down
NAPSB	-2.12309	5.10618	2.26535e-51	6.30056e-49	Down
CFI	-1.88716	4.56858	3.78458e-51	1.03615e-48	Down
SOD2	-1.5735	6.25107	8.62558e-51	2.32519e-48	Down
BST2	-1.39961	7.09772	1.07139e-50	2.80192e-48	Down
PLP2	-1.56322	5.48316	4.23472e-50	1.09119e-47	Down
COL4A1	-2.17774	5.55946	4.32841e-50	1.09916e-47	Down
RAB32	-1.20897	4.66118	9.41383e-50	2.32323e-47	Down
SAMD9L	-1.55283	4.14819	1.15962e-49	2.82206e-47	Down
APOL4	-2.32317	3.95583	5.26594e-49	1.26397e-46	Down
FCGR2A	-1.45568	4.37725	8.78111e-49	2.07922e-46	Down
LSP1	-1.88157	3.64291	1.13137e-48	2.64318e-46	Down
HLA-H	-1.15705	5.70543	1.16943e-48	2.69615e-46	Down
CA3	-3.09698	3.82763	1.91759e-48	4.36363e-46	Down
FGL2	-1.4949	4.28977	2.21054e-48	4.91314e-46	Down
MMP14	-1.41278	5.85592	2.21515e-48	4.91314e-46	Down
SERPINA1	-1.79751	4.40797	2.98358e-48	6.53479e-46	Down
SFRP4	-2.09485	4.35511	3.3804e-48	7.31251e-46	Down
PARP9	-1.15993	4.45388	8.32391e-48	1.75725e-45	Down
PYGL	-1.26631	4.63503	5.98611e-47	1.20562e-44	Down
MCUB	-1.68994	3.77206	6.3742e-47	1.26919e-44	Down
TNFRSF1A	-1.08422	5.95673	7.54254e-47	1.48495e-44	Down
CD58	-1.36762	3.97676	1.59986e-46	3.11474e-44	Down
HLA-DQB1	-1.94739	5.01538	1.95395e-46	3.76232e-44	Down
LAMC1	-1.19947	4.90245	2.06049e-46	3.92433e-44	Down
TNC	-1.5489	6.61748	2.98987e-46	5.63317e-44	Down
IGF2	-2.46844	5.28445	3.91903e-46	7.30524e-44	Down
METTL7B	-2.49024	5.89712	5.49463e-46	1.01344e-43	Down
SRPX2	-2.20778	3.87515	1.7753e-45	3.2403e-43	Down
HLA-DRB6	-2.00669	5.05886	2.20219e-45	3.97802e-43	Down
AGAP2-AS1	-2.51971	3.98217	2.50913e-45	4.48622e-43	Down
PLAU	-2.1152	4.23814	2.64997e-45	4.69019e-43	Down
IFI6	-1.78855	9.07571	4.30205e-45	7.53805e-43	Down
CP	-2.17421	4.22076	6.98176e-45	1.19936e-42	Down
TNFRSF12A	-2.02784	5.10413	8.57566e-45	1.45886e-42	Down
C3	-1.51977	7.80018	8.81538e-45	1.48522e-42	Down
FAM129A	-1.70894	3.69549	1.0944e-44	1.82629e-42	Down
DIRAS3	-1.82855	4.3411	1.16473e-44	1.92531e-42	Down
VIM	-1.62014	9.24192	2.39331e-44	3.8473e-42	Down
STAT1	-1.07824	6.34907	6.6545e-44	1.02281e-41	Down
C1RL	-1.57551	3.95861	7.55929e-44	1.15177e-41	Down
CCL5	-1.95018	3.73476	1.04483e-43	1.55148e-41	Down
RTP5	1.54879	5.69009	1.47291e-43	2.16877e-41	Up
LY96	-1.31179	4.71819	1.89155e-43	2.76198e-41	Down
CTSZ	-1.02901	6.88099	2.3194e-43	3.35873e-41	Down
OAS2	-1.74328	4.10113	2.83163e-43	4.06687e-41	Down
NPNT	-2.22286	4.27636	2.89553e-43	4.12483e-41	Down
NAMPT	-1.29997	5.17456	3.04231e-43	4.26459e-41	Down
AP000763.2	2.39412	4.509	3.50354e-43	4.87214e-41	Up
LYZ	-2.25562	4.75721	5.47367e-43	7.49294e-41	Down
CAVIN1	-1.28912	6.17764	6.58103e-43	8.93897e-41	Down
FCGBP	-2.1321	5.17707	8.79527e-43	1.18547e-40	Down
POSTN	-4.69493	4.50442	1.00319e-42	1.34182e-40	Down
GIMAP2	-1.05387	4.07596	1.2827e-42	1.67943e-40	Down
CASP1	-1.32047	3.91205	1.43538e-42	1.86301e-40	Down
MS4A6A	-1.58123	4.52271	1.86309e-42	2.40037e-40	Down
S100A6	-1.21196	9.29126	2.2339e-42	2.8571e-40	Down
FTL	-1.08636	12.5486	3.48866e-42	4.42959e-40	Down
HLA-DQA2	-2.64749	4.56683	5.23318e-42	6.54969e-40	Down
F13A1	-2.44026	4.2654	5.39422e-42	6.70337e-40	Down
CPVL	-1.22354	4.97799	5.53657e-42	6.83181e-40	Down
HCP5	-1.45367	3.89452	5.78114e-42	7.08371e-40	Down
FCER1G	-1.2203	6.62382	8.08421e-42	9.83691e-40	Down
LUM	-2.18074	3.67096	1.21194e-41	1.45449e-39	Down
TTR	-8.42668	6.50284	1.49146e-41	1.76994e-39	Down
HLA-DQB2	-2.3473	3.65514	1.81318e-41	2.13225e-39	Down
GPNMB	-1.95637	5.03872	2.4158e-41	2.82198e-39	Down
FN1	-1.30922	6.38865	2.56347e-41	2.95507e-39	Down
FLNC	-1.99768	4.94912	3.00601e-41	3.44257e-39	Down
EMILIN1	-1.13954	5.06259	3.17733e-41	3.61515e-39	Down
CRISPLD1	-1.18215	5.63977	4.35815e-41	4.92667e-39	Down
LINC00599	1.39068	4.2613	4.60573e-41	5.17318e-39	Up
RNASE6	-1.14914	5.45519	9.3276e-41	1.02149e-38	Down
MYOF	-1.35071	4.0855	1.01037e-40	1.09961e-38	Down
TUBA1C	-1.30636	4.14016	2.48732e-40	2.65748e-38	Down
TUBB6	-1.45146	4.64434	2.56236e-40	2.72108e-38	Down
C1QB	-1.27504	8.63988	3.16342e-40	3.31913e-38	Down
TGFB2-AS1	-1.80483	4.02244	3.47041e-40	3.61955e-38	Down
OSMR	-1.49279	4.07549	3.56958e-40	3.70096e-38	Down
CTSC	-1.35706	4.08877	3.7455e-40	3.86051e-38	Down
MX1	-1.64277	4.8075	4.0789e-40	4.17956e-38	Down
IGHM	-3.64266	3.96437	5.58177e-40	5.68626e-38	Down
SERPINA5	-3.14954	3.35945	8.14796e-40	8.1582e-38	Down
H19	-4.35404	3.99346	8.25641e-40	8.21982e-38	Down
TGIF1	-1.21723	3.80093	8.68308e-40	8.59575e-38	Down
EVI2B	-1.18804	4.84598	1.03964e-39	1.01769e-37	Down
SAA1	-4.65149	3.8493	1.20803e-39	1.17392e-37	Down
RAB34	-1.57892	4.5567	1.21264e-39	1.17392e-37	Down
HMOX1	-1.24089	6.07796	1.49451e-39	1.43884e-37	Down
COL8A1	-2.69681	3.22988	1.72026e-39	1.63817e-37	Down
FYB1	-1.26708	4.36413	3.34948e-39	3.13848e-37	Down
LGALS3	-1.42037	5.69804	3.38382e-39	3.15379e-37	Down
PTGS1	-1.28016	4.24691	3.73035e-39	3.45837e-37	Down
PDLIM1	-1.75889	4.30631	4.29891e-39	3.9645e-37	Down
TYMP	-1.78661	4.43827	7.3786e-39	6.76899e-37	Down
PSMB9	-1.03045	4.88264	7.88664e-39	7.19738e-37	Down
TMEM176B	-1.34836	6.24302	9.21225e-39	8.36358e-37	Down
FLNA	-1.02891	7.01937	9.77096e-39	8.78276e-37	Down
RNASE2	-1.83306	4.00162	9.98554e-39	8.92687e-37	Down
SWAP70	-1.0284	4.34464	1.04559e-38	9.29994e-37	Down
ITGB2	-1.21821	5.61373	1.10831e-38	9.75868e-37	Down
SASH3	-1.15539	4.70362	1.14099e-38	9.99626e-37	Down
GBP3	-1.51973	4.54499	1.29049e-38	1.12497e-36	Down
LYN	-1.02119	4.3941	1.44659e-38	1.25481e-36	Down
MMP9	-3.14753	3.67501	1.70665e-38	1.46869e-36	Down
DPYD	-1.52376	3.71968	1.74636e-38	1.48786e-36	Down
CD163	-2.27415	4.99743	1.93016e-38	1.63383e-36	Down
OAS1	-1.61886	4.27703	1.95123e-38	1.64372e-36	Down
RNF135	-1.05445	3.94662	2.35241e-38	1.96281e-36	Down
KIAA0040	-1.63053	4.16243	2.42815e-38	2.0164e-36	Down
SLC2A10	-1.43563	3.83386	2.63219e-38	2.17553e-36	Down
PTPRC	-1.3674	3.94259	3.22725e-38	2.63013e-36	Down
HOTAIRM1	-2.47153	3.53321	3.38645e-38	2.73145e-36	Down
COL5A2	-1.6799	4.29736	3.39833e-38	2.73145e-36	Down
VAMP8	-1.03625	5.84285	4.60689e-38	3.68593e-36	Down
LPAR6	-1.00023	4.38236	4.96479e-38	3.95423e-36	Down
CARD16	-1.67579	3.41477	6.13331e-38	4.84089e-36	Down
FAM114A1	-1.21247	3.9322	6.21695e-38	4.88491e-36	Down
C1QA	-1.21092	8.34606	8.09974e-38	6.30771e-36	Down
SLC7A7	-1.09456	3.98622	1.13874e-37	8.67523e-36	Down
FKBP9	-1.17692	5.15119	1.60092e-37	1.20392e-35	Down
C1QC	-1.16265	8.7518	2.76369e-37	2.06946e-35	Down
ECM2	-1.65353	4.46372	2.80533e-37	2.0917e-35	Down
CALHM6	-1.58656	3.65833	5.26301e-37	3.89107e-35	Down
PIPOX	-1.35535	4.87609	5.6161e-37	4.13467e-35	Down
LGALS1	-1.06382	8.20181	7.16644e-37	5.21039e-35	Down
FPR3	-1.7149	3.67773	7.54921e-37	5.44958e-35	Down
FBLN5	-1.4772	4.34519	7.55764e-37	5.44958e-35	Down
DDIT4L	-2.48499	3.61227	1.79356e-36	1.27234e-34	Down
FXYD5	-1.04553	4.88904	1.93539e-36	1.36742e-34	Down
PDLIM4	-2.09126	4.15324	1.95887e-36	1.37845e-34	Down
FABP5	-1.90973	4.28197	2.50785e-36	1.7507e-34	Down
ABCC3	-2.73364	3.41772	3.19969e-36	2.21601e-34	Down
COLEC12	-1.41146	4.20895	3.41292e-36	2.35438e-34	Down
ACTN1	-1.32948	5.24745	3.51701e-36	2.40723e-34	Down
FOXJ1	-1.97673	4.99322	3.53742e-36	2.41178e-34	Down
APOL1	-1.44974	4.3608	3.72256e-36	2.51841e-34	Down
CD44	-1.35465	6.44996	3.85797e-36	2.59997e-34	Down
LAIR1	-1.21116	4.11578	3.97198e-36	2.66655e-34	Down
PLA2G5	-2.11883	4.02943	4.32324e-36	2.89129e-34	Down
CORO6	1.60737	3.87142	6.9537e-36	4.61525e-34	Up
CIITA	-1.76086	3.37859	1.11383e-35	7.33704e-34	Down
IQGAP2	-1.6426	3.67226	1.18657e-35	7.78692e-34	Down
HSPA7	-2.20264	3.47773	1.25281e-35	8.19095e-34	Down
SLC16A4	-1.20507	4.34245	1.3287e-35	8.6548e-34	Down
RAC2	-1.29718	3.89086	1.48892e-35	9.66256e-34	Down
TYROBP	-1.0706	7.47541	1.66733e-35	1.07408e-33	Down
TRIM22	-1.07399	4.96848	1.96548e-35	1.26151e-33	Down
MEOX2	-3.35119	3.72825	1.99811e-35	1.27777e-33	Down
PTGFRN	-1.08894	5.10363	2.11915e-35	1.34536e-33	Down
PLBD1	-1.54559	3.38812	2.26598e-35	1.43338e-33	Down
RBP1	-2.00575	4.9031	2.42491e-35	1.52839e-33	Down
HCLS1	-1.11445	5.38849	2.55625e-35	1.6054e-33	Down
CCR1	-1.2293	4.41272	3.01491e-35	1.87997e-33	Down
SMIM3	-1.04942	4.98188	3.35218e-35	2.07551e-33	Down
TNFAIP6	-1.99579	3.522	3.79212e-35	2.33963e-33	Down
AQP1	-1.98507	9.02251	3.89881e-35	2.39702e-33	Down
HAVCR2	-1.07388	4.95409	4.7514e-35	2.91098e-33	Down
RPS6KA1	-1.00144	4.3935	7.18696e-35	4.3878e-33	Down
GDF15	-2.35249	3.38382	7.48636e-35	4.55472e-33	Down
PIFO	-1.60096	4.26246	8.24118e-35	4.97938e-33	Down
F3	-1.36853	6.63024	8.43545e-35	5.07924e-33	Down
SLC15A3	-1.0523	4.21632	9.13106e-35	5.47926e-33	Down
PTX3	-1.8346	3.6219	1.2594e-34	7.45902e-33	Down
PDCD1LG2	-1.66158	3.24433	1.26006e-34	7.45902e-33	Down
HLA-F	-1.0404	4.65699	1.29663e-34	7.64971e-33	Down
HSF4	1.09544	4.21803	1.42101e-34	8.32738e-33	Up
LAPTM5	-1.03583	7.76531	1.87801e-34	1.09324e-32	Down
TNFRSF11B	-2.05753	3.21088	2.22576e-34	1.28712e-32	Down
IFI44	-1.13862	5.34503	2.24441e-34	1.29364e-32	Down
EMILIN2	-1.82737	3.43176	2.31961e-34	1.3326e-32	Down
S100A10	-1.31469	7.24383	2.72053e-34	1.5477e-32	Down
SLC43A3	-1.37585	3.76555	2.81478e-34	1.59099e-32	Down
SQOR	-1.17108	3.75733	3.08572e-34	1.73852e-32	Down
ADGRE5	-1.18958	4.27664	3.96733e-34	2.22094e-32	Down
AC004233.2	-4.55942	3.85072	5.52954e-34	3.07583e-32	Down
GPR65	-1.7063	3.20799	5.7906e-34	3.21085e-32	Down
CD248	-1.63905	4.08113	5.85515e-34	3.2364e-32	Down
ISG15	-1.68844	7.41165	7.54018e-34	4.11586e-32	Down
CCR5	-1.75051	3.19567	8.74188e-34	4.757e-32	Down
LRRC25	-1.20194	3.82055	1.2169e-33	6.52065e-32	Down
CYBB	-1.20587	5.6482	1.22069e-33	6.52104e-32	Down
FBP1	-1.4476	3.89296	1.30571e-33	6.93292e-32	Down
SAMD9	-1.25763	3.70846	1.34355e-33	7.1123e-32	Down
SPRY1	-1.37953	4.18654	1.74884e-33	9.1603e-32	Down
HOXA5	-3.29414	3.27441	1.75134e-33	9.1603e-32	Down
IFI44L	-1.5439	5.0206	1.77595e-33	9.26134e-32	Down
CDC20	-1.66297	4.21721	2.20515e-33	1.14316e-31	Down
DMRTA2	-2.72283	3.31638	2.25498e-33	1.16554e-31	Down
ALOX5	-1.16828	4.21585	3.02134e-33	1.55706e-31	Down
ITGA5	-1.22476	4.07104	3.0714e-33	1.57821e-31	Down
LTBP1	-1.14889	4.65645	3.20147e-33	1.63546e-31	Down
CRNDE	-1.8164	3.58636	5.40046e-33	2.73488e-31	Down
SKAP2	-1.25854	4.48682	5.42658e-33	2.74019e-31	Down
CAPN5	-1.01365	5.41794	5.65617e-33	2.84792e-31	Down
ABI3	-1.05777	4.77396	5.88085e-33	2.95256e-31	Down
IGHA1	-3.43634	4.9648	6.34315e-33	3.16652e-31	Down
NGFR	-1.79556	4.66443	7.97331e-33	3.94657e-31	Down
THBS4	-1.43108	5.26112	8.15384e-33	4.02455e-31	Down
CD53	-1.03414	6.11827	8.79408e-33	4.32837e-31	Down
MAN1C1	-1.28046	4.63946	1.19897e-32	5.8519e-31	Down
CXCL9	-2.34414	3.18327	1.27892e-32	6.20756e-31	Down
CD86	-1.09141	4.26684	1.5711e-32	7.60462e-31	Down
TLR2	-1.28331	4.32168	2.13544e-32	1.02794e-30	Down
GPX8	-2.05611	3.15299	2.29958e-32	1.10091e-30	Down
MAP1LC3C	-2.51253	3.13484	2.70993e-32	1.29031e-30	Down
CTHRC1	-1.90097	3.5485	2.85899e-32	1.3552e-30	Down
UCP2	-1.06811	5.57099	2.86168e-32	1.3552e-30	Down
APOL6	-1.03207	4.11962	3.48129e-32	1.62664e-30	Down
IL18	-1.11781	4.29976	3.81972e-32	1.77531e-30	Down
ABCC8	1.32184	4.79144	5.1226e-32	2.33848e-30	Up
LCP1	-1.00173	4.9507	5.12485e-32	2.33848e-30	Down
EN1	-2.48688	3.1078	5.44935e-32	2.47367e-30	Down
SCIN	-1.51491	3.93282	6.40419e-32	2.89959e-30	Down
IFIH1	-1.07602	4.08289	7.45263e-32	3.33125e-30	Down
SPOCD1	-2.31569	4.12132	7.81592e-32	3.48475e-30	Down
G0S2	-2.1916	3.73441	8.16523e-32	3.63125e-30	Down
KIF2C	-1.56838	3.76261	1.01122e-31	4.47438e-30	Down
COL8A2	-1.4457	3.83869	1.08804e-31	4.80219e-30	Down
CYTL1	-1.24096	4.52293	1.66353e-31	7.25084e-30	Down
PLEK	-1.1392	4.53144	2.15221e-31	9.31137e-30	Down
S1PR3	-1.28715	4.47491	2.26364e-31	9.76934e-30	Down
SOCS2	-1.54597	3.83458	3.03073e-31	1.30478e-29	Down
CD93	-1.31615	4.29088	3.18845e-31	1.36931e-29	Down
NCKAP1L	-1.03528	4.11959	3.24122e-31	1.38858e-29	Down
MIR124-2HG	1.06829	3.64378	3.65129e-31	1.55664e-29	Up
ITGAL	-1.30956	3.51102	3.67881e-31	1.56457e-29	Down
GBP2	-1.60034	4.99131	4.04122e-31	1.69809e-29	Down
CD2	-2.0344	3.06436	4.40734e-31	1.84309e-29	Down
AC026401.3	-1.15501	4.17957	4.75658e-31	1.97499e-29	Down
NMI	-1.00006	3.82166	5.86773e-31	2.41348e-29	Down
SP100	-1.23904	3.45374	6.10242e-31	2.49829e-29	Down
VASN	-1.73743	4.01657	7.48519e-31	3.04305e-29	Down
HOXC10	-3.12396	3.07921	8.73843e-31	3.53614e-29	Down
JPH3	1.04824	5.52011	8.79381e-31	3.55035e-29	Up
PROS1	-1.00553	4.91836	1.05568e-30	4.23286e-29	Down
JCHAIN	-2.82461	3.38721	1.09176e-30	4.36755e-29	Down
PPIC	-1.1371	4.13696	1.09844e-30	4.37429e-29	Down
MARVELD1	-1.17157	4.06708	1.15645e-30	4.59487e-29	Down
FILIP1L	-1.26834	3.96581	1.19744e-30	4.74695e-29	Down
BCAT1	-1.54813	3.96634	1.40001e-30	5.52501e-29	Down
C7orf57	-2.7553	3.35679	1.46563e-30	5.75801e-29	Down
RGS16	-1.49032	4.55072	1.57049e-30	6.15616e-29	Down
CPQ	-1.03973	4.57312	1.77049e-30	6.92465e-29	Down
VAV3	-2.03679	3.23531	2.38505e-30	9.26626e-29	Down
PTTG1	-1.36033	4.36935	2.6803e-30	1.03247e-28	Down
MAOB	-1.74252	7.25693	2.68105e-30	1.03247e-28	Down
SLA	-1.05126	4.22434	2.70459e-30	1.03925e-28	Down
C2	-1.39624	3.54631	2.8024e-30	1.07448e-28	Down
EPSTI1	-1.45371	3.4561	3.31417e-30	1.26792e-28	Down
SLC47A2	-2.11407	3.29912	3.77254e-30	1.44014e-28	Down
CLEC5A	-2.06761	3.08539	4.26918e-30	1.62266e-28	Down
PTAFR	-1.06971	4.4502	4.34742e-30	1.64882e-28	Down
TCTEX1D1	-2.69578	3.54248	5.16535e-30	1.94222e-28	Down
MMP2	-1.00842	5.49153	6.8318e-30	2.55238e-28	Down
SECTM1	-1.57243	3.44832	7.4254e-30	2.75652e-28	Down
ST14	-1.41824	3.61039	7.71919e-30	2.85953e-28	Down
CFAP45	-2.72095	3.10596	8.99102e-30	3.32364e-28	Down
LOXL2	-1.3089	4.00522	1.06116e-29	3.89806e-28	Down
ARHGAP18	-1.06026	3.91293	1.34581e-29	4.90256e-28	Down
RSAD2	-1.64102	4.13838	1.40401e-29	5.10397e-28	Down
FPR1	-1.35114	4.97733	1.45783e-29	5.28865e-28	Down
WWTR1	-1.12476	5.18843	1.89239e-29	6.85094e-28	Down
CRB2	-1.36715	4.60195	2.40667e-29	8.67689e-28	Down
OASL	-1.87649	3.29737	2.74603e-29	9.83968e-28	Down
AQP5	-2.38893	3.19801	2.77252e-29	9.9143e-28	Down
CLU	-1.00816	12.0445	2.84983e-29	1.017e-27	Down
PCOLCE	-1.34726	4.10327	3.71305e-29	1.31701e-27	Down
FGFRL1	-1.1622	4.90003	3.73422e-29	1.32184e-27	Down
CDCA8	-1.46168	3.69012	4.29883e-29	1.51558e-27	Down
AEBP1	-1.69004	6.92507	5.52156e-29	1.93498e-27	Down
GPR183	-1.23352	4.21425	5.63235e-29	1.96986e-27	Down
FAM181A	-1.5479	4.22041	6.88504e-29	2.3984e-27	Down
RARRES2	-2.05299	4.66684	8.3962e-29	2.91901e-27	Down
IL13RA2	-2.39968	4.03652	9.00485e-29	3.12442e-27	Down
HERC5	-1.15391	3.95119	1.10762e-28	3.82042e-27	Down
TLR7	-1.16275	3.78316	1.1232e-28	3.86655e-27	Down
CSTA	-1.67752	3.13013	2.09818e-28	7.13871e-27	Down
SAMSN1	-1.03486	4.23231	2.19093e-28	7.42542e-27	Down
GBP1P1	-1.78723	3.20955	2.28218e-28	7.69484e-27	Down
TRAC	-1.73183	3.23759	2.29075e-28	7.70413e-27	Down
TLR1	-1.19587	3.48722	2.60875e-28	8.7568e-27	Down
MOXD1	-2.53038	4.28357	2.73013e-28	9.12926e-27	Down
SLAMF8	-1.50409	3.38799	3.00285e-28	9.98406e-27	Down
COL5A1	-1.86942	3.3957	3.06583e-28	1.01741e-26	Down
TEAD2	-1.05773	3.99201	3.38517e-28	1.11915e-26	Down
EVA1C	-1.11906	3.92262	3.49527e-28	1.15337e-26	Down
PLAUR	-1.41982	3.57715	3.62866e-28	1.19514e-26	Down
HSPB6	-1.48277	5.75028	3.71013e-28	1.21748e-26	Down
CD52	-1.50519	3.5399	4.57407e-28	1.49528e-26	Down
C21orf62	-1.45503	4.21592	4.59814e-28	1.50035e-26	Down
COL14A1	-1.65707	3.48504	4.82368e-28	1.57095e-26	Down
LINC02559	1.26042	3.3363	4.83245e-28	1.57095e-26	Up
AC064875.1	-2.15377	3.07911	5.41329e-28	1.75327e-26	Down
IL10RA	-1.05589	4.02534	5.83252e-28	1.88209e-26	Down
ANXA2P2	-1.6371	3.13293	6.08817e-28	1.95778e-26	Down
MILR1	-1.02679	3.88535	6.74559e-28	2.16081e-26	Down
AP000924.1	-1.61528	3.43128	7.22001e-28	2.30017e-26	Down
TACC3	-1.30327	4.11037	8.89595e-28	2.81871e-26	Down
RAB42	-1.43883	3.202	9.01121e-28	2.85008e-26	Down
PSRC1	-1.01523	5.83776	1.20719e-27	3.79757e-26	Down
AHR	-1.11689	3.98592	1.7848e-27	5.56463e-26	Down
HOXB7	-1.92799	3.16284	1.87578e-27	5.83791e-26	Down
CCNB1	-1.08213	4.45421	2.12326e-27	6.5731e-26	Down
HSPG2	-1.4014	3.7478	2.34875e-27	7.23284e-26	Down
TREM2	-1.06643	7.24507	2.70241e-27	8.29277e-26	Down
RASSF9	-2.63698	3.1492	2.74627e-27	8.4126e-26	Down
LOXL1	-1.69713	3.24948	3.25115e-27	9.92451e-26	Down
CDKN2C	-1.19032	5.22117	3.30698e-27	1.00719e-25	Down
HPD	-2.23466	3.16587	3.31095e-27	1.00719e-25	Down
EEF1AKMT3	-1.37478	4.20973	3.48993e-27	1.0598e-25	Down
IGKV1-5	-3.26366	3.47836	4.3313e-27	1.30625e-25	Down
MFAP4	-1.16748	5.32615	4.57853e-27	1.37607e-25	Down
CYP27B1	-2.36969	3.22188	5.13025e-27	1.53662e-25	Down
IGKV3-11	-2.53229	3.38796	5.9801e-27	1.78203e-25	Down
SHOX2	-2.5511	3.10314	8.29833e-27	2.44787e-25	Down
ADAM12	-1.91143	3.12488	9.63867e-27	2.82896e-25	Down
GZMA	-1.78039	3.14415	9.87787e-27	2.89432e-25	Down
MAP3K7CL	-1.6246	3.32189	9.97069e-27	2.91664e-25	Down
APOBR	-1.05422	3.70998	1.18081e-26	3.4369e-25	Down
SPP1	-1.45345	10.0507	1.30368e-26	3.78197e-25	Down
PDGFA	-1.11965	5.08085	1.36322e-26	3.94164e-25	Down
IGF2BP2	-2.19796	3.24623	1.37994e-26	3.97685e-25	Down
CHST6	-1.23085	3.95765	1.52751e-26	4.38052e-25	Down
ITGA3	-1.11663	4.36753	1.57416e-26	4.49958e-25	Down
CCDC8	-1.63832	3.52703	1.6775e-26	4.77453e-25	Down
WISP1	-2.1005	3.09576	1.68125e-26	4.77453e-25	Down
TMEM176A	-1.18173	4.91934	1.89135e-26	5.3452e-25	Down
IGHV4-39	-3.14399	3.20606	2.06956e-26	5.79278e-25	Down
SLC11A1	-1.45176	4.01875	2.0831e-26	5.81589e-25	Down
OAS3	-1.21521	4.53796	2.08445e-26	5.81589e-25	Down
S100A3	-1.74442	3.7909	2.29619e-26	6.39648e-25	Down
GRP	-2.56727	3.76499	2.57311e-26	7.14517e-25	Down
CD302	-1.14546	3.52424	3.16291e-26	8.75521e-25	Down
GAPT	-1.56976	3.09482	3.73938e-26	1.02537e-24	Down
LAMB1	-1.28199	4.35998	4.14216e-26	1.13051e-24	Down
RUNX1	-1.38673	3.32435	4.50415e-26	1.22359e-24	Down
AL354919.2	-2.09774	3.38159	4.75346e-26	1.28534e-24	Down
C5AR1	-1.27632	4.21222	4.86111e-26	1.31243e-24	Down
PRSS23	-1.24149	3.80345	5.04268e-26	1.35935e-24	Down
RUBCNL	-1.29085	3.46622	5.23115e-26	1.40583e-24	Down
P3H2	-1.28637	3.55611	5.59758e-26	1.502e-24	Down
GLIS3	-1.04753	4.07209	5.8215e-26	1.55732e-24	Down
OCIAD2	-1.46302	4.21938	6.39843e-26	1.70385e-24	Down
ICAM1	-1.30251	4.24143	7.02571e-26	1.8624e-24	Down
DRAXIN	-1.38858	3.81305	8.10406e-26	2.13533e-24	Down
KIF4A	-1.39076	3.62086	8.39331e-26	2.20491e-24	Down
HS3ST3B1	-2.00835	3.09685	8.44327e-26	2.21427e-24	Down
AL513217.1	1.21594	3.63224	9.68405e-26	2.52131e-24	Up
IBSP	-3.18678	3.40178	1.11069e-25	2.88746e-24	Down
SOCS3	-1.72351	5.16664	1.35026e-25	3.49989e-24	Down
XKR8	-1.20331	3.77106	1.40993e-25	3.64378e-24	Down
C9orf64	-1.09856	4.00975	1.47251e-25	3.79294e-24	Down
CASP4	-1.27968	3.28258	1.5395e-25	3.95529e-24	Down
CDK4	-1.06728	6.88349	1.86301e-25	4.73782e-24	Down
CCNA2	-1.21135	3.78012	2.60815e-25	6.57555e-24	Down
DLGAP5	-1.60971	3.22485	2.70434e-25	6.79848e-24	Down
DEPP1	-1.07203	5.74353	2.70909e-25	6.80066e-24	Down
ARAP3	-1.09012	3.96254	2.75782e-25	6.91308e-24	Down
HOXD10	-2.52247	3.04142	2.79926e-25	7.00694e-24	Down
KLHDC8A	-1.20539	5.66838	3.23189e-25	8.0325e-24	Down
CD48	-1.62763	3.10351	3.23747e-25	8.03497e-24	Down
SULF1	-1.50191	4.60005	3.4064e-25	8.44228e-24	Down
LILRB1	-1.07996	3.57533	3.66352e-25	9.01575e-24	Down
COL6A3	-2.10293	3.08068	3.90306e-25	9.59179e-24	Down
IGHA2	-2.63491	3.21419	4.08076e-25	9.98647e-24	Down
EFEMP2	-1.1388	4.63066	4.55328e-25	1.10809e-23	Down
SLC37A2	-1.02911	3.67605	6.28863e-25	1.51151e-23	Down
TRDC	-2.26499	3.18561	6.3079e-25	1.51407e-23	Down
HAR1A	1.14026	3.52332	6.41448e-25	1.53755e-23	Up
IL2RG	-1.41106	3.23428	6.72689e-25	1.60803e-23	Down
CXCL11	-1.95705	3.0827	6.79025e-25	1.62096e-23	Down
CFH	-1.36222	3.68331	7.54701e-25	1.79917e-23	Down
IGHV3-23	-2.88649	3.29635	8.1071e-25	1.92744e-23	Down
FOLR1	-1.73749	3.58469	8.45094e-25	2.00375e-23	Down
HOXB2	-2.1619	3.13401	1.04091e-24	2.45147e-23	Down
METTL1	-1.2163	4.74435	1.60323e-24	3.75559e-23	Down
TENT5A	-1.00822	3.75838	2.01145e-24	4.67436e-23	Down
CENPF	-1.41905	3.84952	2.10526e-24	4.87297e-23	Down
ESM1	-2.2595	3.18967	2.37934e-24	5.49286e-23	Down
C6orf15	-3.65768	3.21975	2.51683e-24	5.80262e-23	Down
SCRT1	1.23546	5.01761	2.67568e-24	6.16075e-23	Up
CLIC6	-2.67291	3.11145	2.81888e-24	6.47346e-23	Down
ELF4	-1.13775	3.37775	2.9011e-24	6.65356e-23	Down
OLR1	-1.13951	5.41775	2.99479e-24	6.85945e-23	Down
OTOS	-2.22703	3.72377	3.27683e-24	7.4664e-23	Down
FAM183A	-3.107	3.54881	3.34258e-24	7.59645e-23	Down
NFAM1	-1.04961	3.6049	3.42984e-24	7.78467e-23	Down
SOD3	-1.4519	4.28585	3.54598e-24	8.02748e-23	Down
MS4A4A	-1.10609	4.43505	3.9699e-24	8.92948e-23	Down
LRRN4CL	-1.56473	3.60156	4.0813e-24	9.15654e-23	Down
LINC02587	-2.83511	3.47228	4.0989e-24	9.18427e-23	Down
AC008760.2	-1.62514	3.13694	4.10575e-24	9.18786e-23	Down
IGLV1-44	-2.76098	3.23146	4.30676e-24	9.62538e-23	Down
IGLV1-47	-2.42995	3.36241	4.40983e-24	9.83066e-23	Down
PSD	1.01177	6.13798	5.66223e-24	1.25112e-22	Up
AL355974.2	-1.32582	5.09823	6.06954e-24	1.33943e-22	Down
SIGLEC9	-1.07205	3.59554	6.44669e-24	1.41908e-22	Down
CLEC7A	-1.10237	3.58475	6.4663e-24	1.42161e-22	Down
MIR3151	-1.22412	3.97175	6.85742e-24	1.50383e-22	Down
ASF1B	-1.29045	3.85005	7.17676e-24	1.56797e-22	Down
SLN	-2.21106	4.86824	7.77647e-24	1.69688e-22	Down
C7	-1.65695	3.56191	8.07164e-24	1.75779e-22	Down
RSPH4A	-1.66338	3.32387	8.57143e-24	1.85808e-22	Down
KIF20A	-1.45828	3.37515	8.57885e-24	1.85808e-22	Down
AC015922.2	-1.00564	4.11739	8.76569e-24	1.89387e-22	Down
IRF1	-1.02842	3.84272	9.14009e-24	1.97232e-22	Down
TPX2	-1.25007	4.72641	9.43791e-24	2.03159e-22	Down
TK1	-1.20169	4.11763	9.85434e-24	2.11603e-22	Down
THBS1	-1.75234	3.77482	9.88735e-24	2.12052e-22	Down
AL357992.1	-1.52526	3.14003	1.00178e-23	2.14587e-22	Down
INMT	-1.85915	3.21673	1.06992e-23	2.28066e-22	Down
CD109	-1.24695	3.39407	1.12733e-23	2.39432e-22	Down
ST8SIA4	-1.05382	3.5089	1.13932e-23	2.41686e-22	Down
CD14	-1.08949	7.09624	1.23468e-23	2.61187e-22	Down
AMIGO2	-1.44166	3.49283	1.23573e-23	2.61187e-22	Down
RRM2	-1.42922	3.87709	1.80845e-23	3.79039e-22	Down
WEE1	-1.07856	3.6945	2.14281e-23	4.45918e-22	Down
EGFR	-1.38538	7.62828	2.17612e-23	4.52313e-22	Down
FBXO17	-1.40515	3.53932	2.21143e-23	4.59107e-22	Down
NDC80	-1.39653	3.4603	2.34492e-23	4.86244e-22	Down
B3GNT7	-1.59466	3.37284	2.41949e-23	5.01116e-22	Down
CHRNA1	-2.13152	3.22755	2.52295e-23	5.21311e-22	Down
CABP1	1.35169	4.34598	2.5616e-23	5.28674e-22	Up
FBLIM1	-1.23796	3.5888	2.66206e-23	5.4876e-22	Down
B3GNT5	-1.19417	3.30068	2.74704e-23	5.65612e-22	Down
ARL4C	-1.02236	5.64759	3.0916e-23	6.33578e-22	Down
GADD45A	-1.02069	6.1087	3.3568e-23	6.85524e-22	Down
UBE2C	-1.47672	4.84494	3.7894e-23	7.72067e-22	Down
WDR38	-2.22015	3.40097	4.27074e-23	8.65108e-22	Down
SIGLEC14	-1.10554	3.81927	4.47231e-23	9.0385e-22	Down
CYP1B1	-1.40136	3.74308	4.54811e-23	9.17054e-22	Down
RBM47	-1.29411	3.26735	4.82759e-23	9.71172e-22	Down
SLC16A3	-1.04649	3.72345	5.04967e-23	1.01468e-21	Down
LRRC55	-1.17702	4.92319	5.36864e-23	1.07631e-21	Down
SERPINA3	-1.67423	3.13814	5.53876e-23	1.10788e-21	Down
IGHV3-15	-2.34475	3.10511	5.58658e-23	1.11617e-21	Down
IGKV3-20	-2.96693	3.76422	6.34954e-23	1.25956e-21	Down
SMC4	-1.0618	3.65359	6.36176e-23	1.25956e-21	Down
TCEA3	-1.43282	3.46502	7.1208e-23	1.40666e-21	Down
AL022313.4	1.22585	5.10247	7.25534e-23	1.43162e-21	Up
NTS	-3.98788	3.85425	7.32553e-23	1.44385e-21	Down
EMP1	-1.18023	5.8656	8.31988e-23	1.63249e-21	Down
SERPINF1	-1.26979	5.26675	9.31576e-23	1.82381e-21	Down
SYNC	-1.29898	3.34143	1.22359e-22	2.37691e-21	Down
IGLV3-25	-3.18969	3.26744	1.40121e-22	2.70994e-21	Down
TLR3	-1.05123	3.42953	1.41707e-22	2.73759e-21	Down
TCIM	-1.22508	5.11327	1.45531e-22	2.80836e-21	Down
2022-03-09	-1.12484	5.37645	1.58447e-22	3.04753e-21	Down
BGN	-1.02523	7.17878	1.63287e-22	3.13029e-21	Down
HOXC4	-1.429	3.20797	1.63464e-22	3.13029e-21	Down
AC012213.1	1.13127	3.37794	1.75218e-22	3.33715e-21	Up
CD69	-1.36373	3.15434	1.86333e-22	3.52584e-21	Down
MEDAG	-2.21765	3.11945	2.50349e-22	4.69659e-21	Down
LGR6	-2.46638	3.77185	2.59165e-22	4.85678e-21	Down
BIRC5	-1.41977	4.17279	2.65236e-22	4.95994e-21	Down
BUB1B	-1.52964	3.58072	3.22414e-22	5.99081e-21	Down
CD300LF	-1.23719	3.2239	3.33212e-22	6.17834e-21	Down
EVC	-1.26197	3.30107	3.48554e-22	6.45598e-21	Down
TOP2A	-1.46725	4.86398	3.54815e-22	6.55808e-21	Down
IGLV1-40	-2.67542	3.27457	3.85025e-22	7.09402e-21	Down
OLFML2B	-1.09212	4.53566	4.40524e-22	8.08257e-21	Down
APOBEC3G	-1.23892	3.22454	4.50469e-22	8.2564e-21	Down
ADPRH	-1.01388	3.45988	4.52287e-22	8.28106e-21	Down
CUX2	1.1024	3.99026	4.66228e-22	8.51851e-21	Up
TEAD4	-1.40452	3.73149	4.98404e-22	9.09691e-21	Down
AMER3	1.04223	3.741	5.02024e-22	9.14394e-21	Up
MIR6071	1.15012	4.22375	5.61201e-22	1.01375e-20	Up
2022-09-14	-3.98657	3.31679	5.74859e-22	1.03735e-20	Down
ACTA2	-1.09908	5.42958	6.41778e-22	1.15573e-20	Down
CCNB2	-1.33826	3.75204	6.83587e-22	1.22473e-20	Down
TENT5B	-1.58496	3.15581	8.22664e-22	1.46046e-20	Down
CHODL	-1.76461	3.21607	8.97936e-22	1.58605e-20	Down
SDC1	-1.25057	3.59243	9.31222e-22	1.64319e-20	Down
TEX26	-1.62276	3.30874	9.37273e-22	1.6522e-20	Down
LOX	-1.46877	3.25822	1.11217e-21	1.94486e-20	Down
PKIB	-1.39107	3.53675	1.27e-21	2.20983e-20	Down
C4B	-1.11294	4.36275	1.35337e-21	2.35023e-20	Down
RDH10	-1.1539	4.34676	1.3831e-21	2.39711e-20	Down
ISLR	-1.2129	4.68038	1.53146e-21	2.64638e-20	Down
F2RL2	-1.9622	3.06826	1.63053e-21	2.80926e-20	Down
AL049839.2	-1.50395	3.11273	1.66396e-21	2.85561e-20	Down
CACNG2	1.1691	4.09242	1.68047e-21	2.88114e-20	Up
CYTOR	-1.46829	3.13429	1.82049e-21	3.11356e-20	Down
CENPA	-1.42769	3.20256	2.28628e-21	3.88557e-20	Down
KCNJ11	1.08925	5.12359	2.43435e-21	4.12921e-20	Up
AC062021.1	1.47233	5.17406	2.66548e-21	4.49083e-20	Up
AC098613.1	-1.1662	3.27177	2.74271e-21	4.6165e-20	Down
SERPINE1	-1.63491	5.39756	3.16192e-21	5.3119e-20	Down
DDR2	-1.01968	4.68405	3.27008e-21	5.4831e-20	Down
AL512785.1	-1.79831	3.05833	3.37755e-21	5.65788e-20	Down
ACTL6B	1.07203	5.50248	3.74573e-21	6.26265e-20	Up
CENPU	-1.20262	3.76117	4.55733e-21	7.54759e-20	Down
ANG	-1.17441	3.34396	5.6364e-21	9.28206e-20	Down
IGFBP7-AS1	-1.52025	3.60815	6.43938e-21	1.05548e-19	Down
PIRT	-1.44081	4.08758	6.65711e-21	1.08913e-19	Down
IGHG2	-2.60416	3.96877	6.68918e-21	1.09336e-19	Down
MMP19	-1.77487	3.09041	7.84004e-21	1.27552e-19	Down
PIMREG	-1.3393	4.03947	8.99864e-21	1.4559e-19	Down
DRC1	-2.12411	3.18305	1.14864e-20	1.83972e-19	Down
CEP55	-1.33622	3.20813	1.24063e-20	1.98523e-19	Down
ADAMTS15	-1.27069	3.86013	1.5035e-20	2.39262e-19	Down
CHGB	1.0957	6.73929	1.53162e-20	2.4331e-19	Up
TYMS	-1.0172	4.80838	1.54698e-20	2.45528e-19	Down
HJURP	-1.3471	3.4036	1.61659e-20	2.56111e-19	Down
FZD6	-1.05222	3.56375	1.80766e-20	2.84836e-19	Down
AL022337.1	1.11978	3.26333	1.81627e-20	2.85935e-19	Up
GAS2L3	-1.39915	3.06524	1.8595e-20	2.92478e-19	Down
HOXD9	-2.07788	3.29525	1.9377e-20	3.04233e-19	Down
LTBP2	-1.12627	3.51307	2.15683e-20	3.36227e-19	Down
IGKV4-1	-2.56784	3.29533	2.21335e-20	3.44732e-19	Down
SIGLEC1	-1.40849	3.53076	2.45772e-20	3.8009e-19	Down
HAMP	-1.48889	3.64541	2.47209e-20	3.81975e-19	Down
ZMYND10	-1.44168	3.68699	2.49232e-20	3.84762e-19	Down
IGLC2	-2.65475	4.1848	2.57225e-20	3.96075e-19	Down
AL035446.1	-1.66164	3.59546	2.63394e-20	4.05196e-19	Down
NUSAP1	-1.19508	4.79805	2.78043e-20	4.26609e-19	Down
MYBL2	-1.50611	4.22435	2.88258e-20	4.41508e-19	Down
MET	-2.13496	3.75267	2.88588e-20	4.41628e-19	Down
COL15A1	-1.54514	3.08544	2.98786e-20	4.56039e-19	Down
AL049749.1	1.12457	3.9666	3.00129e-20	4.57691e-19	Up
TXLNB	-1.45803	3.16041	3.20687e-20	4.88191e-19	Down
AC012213.4	1.08372	3.85254	3.3234e-20	5.05492e-19	Up
SOCS1	-1.24812	3.29765	4.36627e-20	6.60102e-19	Down
IGLV2-23	-2.87497	3.34477	4.66857e-20	7.01567e-19	Down
IGHG4	-2.29157	3.32084	5.08454e-20	7.62769e-19	Down
MELK	-1.3235	3.47464	5.75523e-20	8.60437e-19	Down
SEL1L3	-1.43884	4.01659	6.10858e-20	9.10933e-19	Down
AC133065.3	-1.11074	3.33986	7.10848e-20	1.04932e-18	Down
IGLV3-1	-3.14658	3.23485	7.18965e-20	1.05952e-18	Down
IGLV2-11	-2.47459	3.06941	7.76284e-20	1.14016e-18	Down
CYTIP	-1.161	3.21524	1.1167e-19	1.62112e-18	Down
IGLV3-21	-2.95502	3.3295	1.16934e-19	1.69332e-18	Down
CAV1	-1.13771	5.27691	1.17871e-19	1.70407e-18	Down
KCNE5	-1.76998	4.21887	1.42365e-19	2.04134e-18	Down
VCAM1	-1.19383	5.11027	1.43174e-19	2.05126e-18	Down
C2orf40	-1.22204	3.69601	1.61929e-19	2.31618e-18	Down
HTRA3	-1.43338	3.13142	1.72152e-19	2.45439e-18	Down
TRIM48	-3.67715	3.30483	1.91613e-19	2.71858e-18	Down
HGF	-1.38286	3.10566	2.01515e-19	2.85214e-18	Down
BUB1	-1.20024	3.37176	2.05815e-19	2.9083e-18	Down
MARCO	-1.9005	3.20807	2.62442e-19	3.68175e-18	Down
SPA17	-1.0066	3.66606	2.6924e-19	3.77108e-18	Down
ASPM	-1.46069	3.10818	2.786e-19	3.89906e-18	Down
SHCBP1	-1.09217	3.30685	3.05704e-19	4.26817e-18	Down
CD180	-1.15132	3.212	3.14153e-19	4.37566e-18	Down
MX2	-1.48169	3.05603	3.31034e-19	4.59255e-18	Down
AC122707.1	1.26381	3.83128	3.34847e-19	4.64177e-18	Up
PTGER4	-1.2659	3.13876	3.36389e-19	4.65945e-18	Down
CMPK2	-1.08751	3.73194	3.48783e-19	4.82731e-18	Down
TEKT1	-1.78841	3.33208	3.86727e-19	5.34404e-18	Down
DPEP1	-1.72691	3.21083	4.12801e-19	5.6864e-18	Down
SPRY4	-1.30929	4.67924	4.18026e-19	5.74933e-18	Down
NAMPTP1	-1.20313	3.26719	4.53548e-19	6.22323e-18	Down
UBD	-1.4928	3.10604	4.57683e-19	6.27015e-18	Down
CNGA3	-1.4318	4.24935	4.95912e-19	6.78327e-18	Down
TMEM151B	1.03732	5.31698	5.11703e-19	6.98291e-18	Up
TEAD3	-1.02983	3.45782	5.18906e-19	7.07569e-18	Down
STAC	-1.96828	3.09812	5.25685e-19	7.157e-18	Down
FBLN1	-1.03679	4.3666	5.39193e-19	7.3352e-18	Down
BATF	-1.30781	3.14458	5.52283e-19	7.49582e-18	Down
GRIN3A	1.20307	3.72824	6.07367e-19	8.19898e-18	Up
DENND2D	-1.28912	3.08936	6.73757e-19	9.02567e-18	Down
IL1RAP	-1.11954	3.75497	7.24333e-19	9.67378e-18	Down
KCNE3	-1.06772	3.28433	7.52746e-19	1.00301e-17	Down
HOXA10	-2.13973	3.11997	8.47164e-19	1.1254e-17	Down
SCIMP	-1.10862	3.24192	8.86748e-19	1.17709e-17	Down
PODNL1	-1.72796	3.11941	9.08657e-19	1.20435e-17	Down
ASIC4	1.03132	6.33372	9.11467e-19	1.20716e-17	Up
TGFBI	-1.19727	4.66601	1.05964e-18	1.39706e-17	Down
MT1M	-1.15183	5.53548	1.07169e-18	1.41083e-17	Down
KDELR3	-1.25569	3.21318	1.1071e-18	1.45526e-17	Down
GTSE1	-1.1887	3.44229	1.11242e-18	1.46116e-17	Down
ZBTB42	-1.0355	3.37729	1.34977e-18	1.76497e-17	Down
CLCF1	-1.41377	3.36801	1.69936e-18	2.20565e-17	Down
ECEL1	-2.155	3.86624	2.03216e-18	2.62398e-17	Down
AURKB	-1.29378	3.72276	2.28399e-18	2.94049e-17	Down
OTX1	-1.49696	3.15061	2.38496e-18	3.06823e-17	Down
RHOD	-1.52131	3.14524	2.54842e-18	3.26414e-17	Down
FAM83D	-1.18156	3.35583	2.89642e-18	3.67495e-17	Down
KIF23	-1.29316	3.16721	3.64979e-18	4.58434e-17	Down
CBLN2	1.28094	3.58398	3.83347e-18	4.80817e-17	Up
NCAPG	-1.25964	3.35726	4.78703e-18	5.97425e-17	Down
ANGPT1	-1.23635	3.32916	5.10963e-18	6.34972e-17	Down
TWIST1	-1.23623	3.27731	5.68852e-18	7.04412e-17	Down
TFCP2L1	-1.65513	3.4463	5.96389e-18	7.37468e-17	Down
DUSP9	1.01215	3.79272	6.02434e-18	7.44418e-17	Up
CISTR	1.10765	3.33513	6.21875e-18	7.66818e-17	Up
PLA2G2A	-2.84718	3.38589	6.33349e-18	7.80418e-17	Down
NUAK2	-1.05596	3.27111	6.73451e-18	8.28667e-17	Down
SLC13A4	-1.86345	3.35394	6.98357e-18	8.55707e-17	Down
NEK2	-1.23029	3.27723	7.14177e-18	8.7448e-17	Down
TSTD1	-1.31358	4.11685	7.50052e-18	9.14572e-17	Down
CAV2	-1.00557	3.61627	9.43637e-18	1.14109e-16	Down
ACP5	-1.34314	3.43834	9.60324e-18	1.15887e-16	Down
PHLDA2	-1.58836	3.07962	1.01635e-17	1.22311e-16	Down
IL4I1	-1.28768	3.17572	1.04299e-17	1.25344e-16	Down
NKG7	-1.12574	3.36576	1.06952e-17	1.28358e-16	Down
CLEC4F	1.01476	3.29069	1.0879e-17	1.30474e-16	Up
HLA-G	-1.07529	3.31256	1.10523e-17	1.32371e-16	Down
LINC01579	-1.72793	3.18077	1.27588e-17	1.51875e-16	Down
SP140L	-1.06046	3.24629	1.45196e-17	1.72133e-16	Down
BCL2A1	-1.21548	3.65098	1.61306e-17	1.90458e-16	Down
ADAMTS1	-1.04133	4.12852	1.88976e-17	2.22231e-16	Down
ATF3	-1.03881	4.5253	1.92961e-17	2.26765e-16	Down
KCNIP2	1.06492	6.14995	1.96269e-17	2.30497e-16	Up
IGHV1-18	-2.40773	3.12558	2.10538e-17	2.46924e-16	Down
WDR78	-1.21717	3.22836	2.13728e-17	2.50498e-16	Down
PBK	-1.193	4.22562	2.16674e-17	2.53612e-16	Down
XAF1	-1.19583	3.27127	2.31068e-17	2.69739e-16	Down
IQGAP3	-1.16439	3.27985	2.35152e-17	2.74324e-16	Down
CD101	-1.22505	3.10944	2.44305e-17	2.84244e-16	Down
KCNT1	1.23269	3.33076	2.82366e-17	3.27224e-16	Up
MRGPRF	-1.10419	3.61924	3.22321e-17	3.71316e-16	Down
PINLYP	-1.19342	3.24909	3.32891e-17	3.8324e-16	Down
MFAP2	-1.45961	3.10502	3.35695e-17	3.86215e-16	Down
CSF2RB	-1.09971	3.18707	3.57881e-17	4.1093e-16	Down
CCDC89	-1.09316	3.25782	3.76818e-17	4.32108e-16	Down
MXRA5	-1.35016	3.31809	3.98097e-17	4.54591e-16	Down
SNX20	-1.27201	3.05265	4.00356e-17	4.56708e-16	Down
NUF2	-1.0752	3.50913	4.23001e-17	4.81914e-16	Down
PDGFD	-1.26009	3.39822	4.42311e-17	5.03585e-16	Down
SVOP	1.18153	4.61383	4.75836e-17	5.407e-16	Up
PHEX	-1.09241	3.19629	4.9505e-17	5.61805e-16	Down
AC090692.1	-1.00981	3.74396	5.59564e-17	6.33377e-16	Down
CDK1	-1.07019	3.9032	5.704e-17	6.4481e-16	Down
ACSS3	-1.02622	3.49233	6.38303e-17	7.16945e-16	Down
VEGFA	-1.03872	4.32914	7.49414e-17	8.36917e-16	Down
FAM81B	-2.09201	3.07926	7.85084e-17	8.75079e-16	Down
ANKRD22	-1.16902	3.91035	8.21072e-17	9.1229e-16	Down
CKAP2L	-1.2059	3.23039	9.29443e-17	1.02944e-15	Down
INA	1.07374	6.65046	1.0852e-16	1.19591e-15	Up
SPC24	-1.10938	3.68235	1.1437e-16	1.25642e-15	Down
TC2N	-1.2065	3.11912	1.19147e-16	1.30726e-15	Down
LINC01116	-1.35154	3.43245	1.20662e-16	1.3206e-15	Down
L1CAM	1.27141	5.68136	1.24711e-16	1.36319e-15	Up
EFHC2	-1.31233	3.26764	1.43551e-16	1.56229e-15	Down
CENPE	-1.26631	3.03327	1.44028e-16	1.56652e-15	Down
ZFR2	1.18179	3.4783	1.46597e-16	1.59248e-15	Up
ARSJ	-1.20949	3.24602	1.51373e-16	1.6403e-15	Down
DUSP5	-1.11647	4.08854	1.64628e-16	1.77624e-15	Down
COL12A1	-1.23304	3.24091	1.73505e-16	1.86742e-15	Down
RUNX3	-1.09995	3.15988	1.90334e-16	2.04352e-15	Down
CMYA5	-1.38334	3.17378	1.96054e-16	2.10236e-15	Down
SKA1	-1.20452	3.12002	2.37983e-16	2.53491e-15	Down
TMEM196	1.08784	3.59408	2.53289e-16	2.69631e-15	Up
AC092131.1	-1.21498	3.34246	2.67258e-16	2.83984e-15	Down
RSPH1	-1.06606	4.24562	2.81461e-16	2.98352e-15	Down
HFE	-1.11662	3.14196	2.8306e-16	2.99866e-15	Down
IL1R1	-1.17338	3.64065	2.83511e-16	3.00162e-15	Down
FAM20A	-1.2767	3.07318	3.14495e-16	3.31763e-15	Down
GJB2	-1.5052	3.492	3.40043e-16	3.5678e-15	Down
SNHG18	-1.17594	3.33242	3.47319e-16	3.64197e-15	Down
MICB	-1.0665	3.19082	3.54795e-16	3.71147e-15	Down
CDCA2	-1.26059	3.03066	3.57123e-16	3.7336e-15	Down
SLC17A8	1.647	3.76016	3.6164e-16	3.77407e-15	Up
AC074351.1	-1.45093	3.27366	3.85626e-16	4.00055e-15	Down
CCL2	-1.27872	5.63604	3.89172e-16	4.03495e-15	Down
AC005740.1	1.18409	3.12411	3.9537e-16	4.08712e-15	Up
C1orf194	-1.18503	4.23797	4.00784e-16	4.14065e-15	Down
KCNE4	-1.00568	3.78164	4.09149e-16	4.21961e-15	Down
RNASE3	-1.16312	3.17387	4.42851e-16	4.55378e-15	Down
SPATA18	-1.53214	3.04816	4.43864e-16	4.56151e-15	Down
AC026790.1	1.12972	3.10072	4.56608e-16	4.68973e-15	Up
B3GALT5-AS1	-1.00984	3.24356	4.67041e-16	4.78567e-15	Down
THBD	-1.13658	3.48436	5.31518e-16	5.41784e-15	Down
IGLV3-19	-2.25507	3.12443	5.58085e-16	5.65132e-15	Down
SIGLEC7	-1.08332	3.16456	5.67721e-16	5.7368e-15	Down
NCAPH	-1.01927	3.60084	6.55643e-16	6.56843e-15	Down
IL6	-1.73471	3.18547	6.56469e-16	6.57295e-15	Down
KIFC1	-1.06795	4.13667	6.71376e-16	6.70305e-15	Down
FOXM1	-1.09942	4.34499	7.21144e-16	7.16726e-15	Down
AC008080.4	-1.78737	3.07216	7.29446e-16	7.24567e-15	Down
AC018410.1	1.16343	3.06969	8.9271e-16	8.80747e-15	Up
TNFSF8	-1.10418	3.1333	9.25317e-16	9.09333e-15	Down
IGLC3	-2.17264	3.56852	9.51613e-16	9.34127e-15	Down
SERINC2	-1.06182	3.48607	9.64687e-16	9.44844e-15	Down
TROAP	-1.20164	3.35612	1.0191e-15	9.95359e-15	Down
CLEC18B	-1.19177	3.07827	1.11193e-15	1.08203e-14	Down
APLNR	-1.10357	7.31565	1.12287e-15	1.09123e-14	Down
TPPP3	-1.12455	6.19049	1.15809e-15	1.12422e-14	Down
MIR4435-2HG	-1.22587	3.09855	1.2726e-15	1.2306e-14	Down
C20orf204	1.07671	3.13737	1.31625e-15	1.27001e-14	Up
ANKRD45	-1.10955	3.27142	1.38066e-15	1.32849e-14	Down
LRAT	-1.22049	3.23093	1.41826e-15	1.36169e-14	Down
GRIN1	1.2785	5.83805	1.42784e-15	1.37013e-14	Up
PCLAF	-1.08041	3.37648	1.55151e-15	1.48312e-14	Down
XKR7	1.03033	3.53694	1.5553e-15	1.48593e-14	Up
DKK1	-1.6944	3.40425	1.59284e-15	1.52096e-14	Down
NCF1C	-1.07871	3.13944	2.00765e-15	1.90048e-14	Down
MTATP8P1	1.29064	4.40603	2.0741e-15	1.95704e-14	Up
NDNF	-1.19317	3.6416	2.46526e-15	2.30996e-14	Down
AL353597.2	1.02996	3.22824	2.52881e-15	2.36824e-14	Up
AL512329.2	-1.2315	3.37559	3.15944e-15	2.92753e-14	Down
TTK	-1.15303	3.18262	3.24552e-15	3.00412e-14	Down
CD274	-1.07833	3.18169	4.47281e-15	4.07554e-14	Down
RPS2P32	-1.1087	3.11786	4.61125e-15	4.19296e-14	Down
GLI1	-1.60724	3.02489	4.80047e-15	4.35823e-14	Down
S100A9	-1.20747	5.61956	5.06001e-15	4.57962e-14	Down
CDC45	-1.07796	3.45664	5.69852e-15	5.12574e-14	Down
STC1	-1.50668	3.06362	5.85883e-15	5.26454e-14	Down
IGLV2-14	-2.22744	3.32762	6.87947e-15	6.13758e-14	Down
PRF1	-1.14459	3.08624	7.00345e-15	6.24183e-14	Down
2022-03-04	1.09009	4.14205	7.22039e-15	6.42166e-14	Up
DNAH9	-1.16024	3.15608	7.75218e-15	6.86029e-14	Down
EXO1	-1.2011	3.15349	8.03064e-15	7.09596e-14	Down
LINC02308	-1.16093	3.1629	8.37295e-15	7.37982e-14	Down
ORC1	-1.08397	3.14565	9.32816e-15	8.1864e-14	Down
MGP	-1.31608	5.87575	9.42905e-15	8.26492e-14	Down
AC004067.1	-1.06389	3.12742	1.26942e-14	1.09732e-13	Down
SFRP5	-1.84234	3.39508	1.29192e-14	1.11568e-13	Down
LIF	-1.51842	3.30615	1.3214e-14	1.13945e-13	Down
FAM180B	-1.33647	3.07502	1.41161e-14	1.21425e-13	Down
HRH3	1.02575	4.33215	1.4183e-14	1.2194e-13	Up
FAM181A-AS1	-1.03119	3.16406	1.42503e-14	1.22459e-13	Down
FAM111B	-1.07086	3.23587	1.44643e-14	1.24176e-13	Down
HTR1A	1.19601	3.30128	1.55656e-14	1.32927e-13	Up
CCL18	-2.19057	3.23491	1.62019e-14	1.38146e-13	Down
MIR770	1.09748	4.98981	1.64649e-14	1.40184e-13	Up
CDCP1	-1.13394	3.06083	1.67785e-14	1.42645e-13	Down
CST7	-1.09173	3.1401	1.72572e-14	1.46574e-13	Down
NPM2	1.05274	4.12913	1.89885e-14	1.605e-13	Up
GABRD	1.01322	5.8539	1.93448e-14	1.63351e-13	Up
CPXM2	-1.32016	3.37615	2.3833e-14	1.99714e-13	Down
AL355974.3	-1.14217	4.09761	2.56972e-14	2.14924e-13	Down
AL355922.1	-1.21867	3.0795	3.11656e-14	2.59053e-13	Down
ACTG2	-1.45977	3.14274	3.41776e-14	2.82881e-13	Down
PIK3CG	-1.12702	3.0548	3.66924e-14	3.02838e-13	Down
RAB3A	1.00343	6.93436	3.68084e-14	3.03509e-13	Up
CPLX2	1.14904	6.85533	3.74785e-14	3.08599e-13	Up
SNAI1	-1.11724	3.178	4.19654e-14	3.43607e-13	Down
ROPN1L	-1.58478	3.04353	4.19858e-14	3.43613e-13	Down
SPN	-1.03451	3.1238	4.77184e-14	3.87991e-13	Down
F2RL1	-1.01982	3.71654	5.0039e-14	4.06107e-13	Down
IGFBP3	-1.05531	5.8058	5.34516e-14	4.328e-13	Down
DES	-1.74489	3.46426	5.46391e-14	4.41803e-13	Down
DDN	1.35152	5.64337	5.88533e-14	4.74564e-13	Up
FREM2	-1.15687	3.30978	6.49469e-14	5.21301e-13	Down
E2F2	-1.11696	3.18775	7.00254e-14	5.59501e-13	Down
AC125616.1	1.13464	3.17479	7.05686e-14	5.63584e-13	Up
ASPN	-1.17238	3.04656	7.27208e-14	5.80243e-13	Down
LGI2	-1.23201	3.54474	7.3985e-14	5.89525e-13	Down
AC022239.1	1.43186	3.1135	7.50101e-14	5.97422e-13	Up
CAPSL	-1.8587	3.12948	7.68333e-14	6.11665e-13	Down
MTTP	-1.0158	3.24705	8.21751e-14	6.52116e-13	Down
LHX5-AS1	1.44807	4.25663	8.46412e-14	6.71382e-13	Up
LINC01007	1.82858	3.06268	8.52259e-14	6.75715e-13	Up
CAMK2A	1.46795	6.93505	1.14736e-13	8.96702e-13	Up
SNAP25	1.21416	8.7025	1.18446e-13	9.24458e-13	Up
HLA-DQB1-AS1	-1.17095	3.06356	1.20438e-13	9.39167e-13	Down
MT1A	-1.19601	3.43235	1.22073e-13	9.50652e-13	Down
AJ011932.1	-1.32087	3.04967	1.28229e-13	9.95053e-13	Down
TRIM67	1.39379	4.81734	1.40239e-13	1.08345e-12	Up
TTC12	-1.03715	3.11378	1.44141e-13	1.11066e-12	Down
SLC4A10	1.03917	4.21456	1.44903e-13	1.11604e-12	Up
MYT1L	1.10589	3.94185	1.47057e-13	1.13163e-12	Up
C5orf49	-1.20447	3.76454	1.77048e-13	1.35647e-12	Down
CTXN3	1.5826	3.12223	2.03695e-13	1.54844e-12	Up
SYT4	1.14667	5.01301	2.11953e-13	1.60702e-12	Up
NCF1	-1.07197	3.07074	2.59642e-13	1.95423e-12	Down
GCK	-1.04103	3.15968	2.90024e-13	2.17264e-12	Down
INSM2	1.04669	3.12965	2.95909e-13	2.21199e-12	Up
CDC25C	-1.08695	3.05061	3.10491e-13	2.31507e-12	Down
LINC00092	-1.02678	3.53769	3.23463e-13	2.40769e-12	Down
OGN	-1.32932	3.40338	3.23981e-13	2.41053e-12	Down
TKTL1	-1.24161	3.27291	3.33887e-13	2.48318e-12	Down
FOXD3-AS1	-1.14581	3.48507	3.60267e-13	2.66804e-12	Down
SOCS2-AS1	-1.11026	3.09526	3.72807e-13	2.75625e-12	Down
NRGN	1.38524	9.06063	4.23701e-13	3.11413e-12	Up
AC125807.2	-1.19154	3.0795	4.71577e-13	3.45586e-12	Down
HSPB7	-1.07888	3.10663	4.99956e-13	3.65619e-12	Down
TESPA1	1.69872	4.0159	5.86352e-13	4.25588e-12	Up
CNMD	-1.29833	3.20832	8.12241e-13	5.81614e-12	Down
ARHGAP15	-1.04653	3.06343	1.10137e-12	7.77837e-12	Down
KIF14	-1.09166	3.0371	1.24881e-12	8.78428e-12	Down
HK3	-1.0495	3.13779	1.266e-12	8.89806e-12	Down
LILRA4	-1.02232	3.636	1.28122e-12	8.99784e-12	Down
CHRM1	1.023	4.73491	1.37112e-12	9.58687e-12	Up
SLC12A5	1.12765	4.77107	1.99057e-12	1.3721e-11	Up
FCER1A	-1.22132	3.05299	2.02071e-12	1.39233e-11	Down
CAMKV	1.00802	5.39692	2.07591e-12	1.4298e-11	Up
GNG13	1.11909	3.23885	2.32656e-12	1.59616e-11	Up
CLSPN	-1.06223	3.05675	2.528e-12	1.72625e-11	Down
CNPY1	-1.2373	3.02313	3.37175e-12	2.27931e-11	Down
SHROOM3	-1.04844	3.17173	3.42131e-12	2.31193e-11	Down
SNCB	1.06486	7.08113	4.05478e-12	2.70968e-11	Up
MMRN1	-1.006	3.13666	4.10802e-12	2.74212e-11	Down
ARSF	-1.18084	3.52974	4.50388e-12	2.99495e-11	Down
PRKCG	1.23907	4.75516	4.58058e-12	3.04364e-11	Up
OXTR	-1.03679	4.1851	5.1102e-12	3.37763e-11	Down
GPR84	-1.01335	3.07995	5.19671e-12	3.42449e-11	Down
C6orf118	-1.10193	3.15175	7.61078e-12	4.92089e-11	Down
UBXN10-AS1	-1.22467	3.30325	8.72521e-12	5.59397e-11	Down
CFAP77	-1.18257	3.25312	8.78401e-12	5.62755e-11	Down
LHX5	1.17368	3.49399	8.88331e-12	5.68701e-11	Up
ISX-AS1	1.00671	3.20066	1.09003e-11	6.93896e-11	Up
SEMA3A	-1.08763	3.21396	1.12233e-11	7.14067e-11	Down
GRIK1	-1.03741	3.85476	1.23036e-11	7.79408e-11	Down
PRICKLE3	-1.01232	3.04776	1.371e-11	8.65057e-11	Down
C10orf105	-1.29824	3.20902	1.46387e-11	9.19024e-11	Down
PHYHIP	1.01555	6.56941	1.58402e-11	9.91969e-11	Up
SLC6A7	1.3285	3.55977	1.73391e-11	1.08081e-10	Up
ADAM33	-1.06066	3.25102	1.82252e-11	1.13322e-10	Down
PRAME	-1.79632	2.85695	2.36905e-11	1.45753e-10	Down
IGHG1	-2.00638	4.36853	3.09322e-11	1.88394e-10	Down
FGFBP2	-1.12086	3.41753	3.1626e-11	1.92414e-10	Down
SOHLH1	1.11514	3.36327	3.64055e-11	2.19841e-10	Up
GABRG2	1.03206	5.06186	3.64102e-11	2.19841e-10	Up
SLC7A3	-1.07059	3.25745	4.15691e-11	2.49529e-10	Down
SH2D5	1.08587	3.66927	4.27029e-11	2.56071e-10	Up
GOLT1A	-1.36667	3.1504	4.42469e-11	2.64968e-10	Down
IGHV4-31	2.75805	3.4473	4.63676e-11	2.77099e-10	Up
CARTPT	1.96337	3.55053	4.77821e-11	2.85357e-10	Up
TRH	-1.43924	4.12115	6.14334e-11	3.63047e-10	Down
UNC13C	1.03591	3.23219	6.43911e-11	3.79502e-10	Up
CLEC4GP1	1.06179	3.09521	6.54109e-11	3.85124e-10	Up
SCN7A	-1.22885	3.24089	7.24701e-11	4.24122e-10	Down
RBFOX3	1.04578	3.81187	7.38836e-11	4.31529e-10	Up
CPNE9	1.01419	3.37057	7.72616e-11	4.50059e-10	Up
NEFM	1.31357	5.6126	8.0615e-11	4.68658e-10	Up
NOS2	-1.0398	3.42667	8.14647e-11	4.7297e-10	Down
PRR29	-1.07343	3.20782	8.18335e-11	4.74797e-10	Down
PI3	-1.46115	3.07437	9.42505e-11	5.42707e-10	Down
CHAD	-1.20087	3.23575	1.04865e-10	5.99687e-10	Down
RBFOX1	1.09017	4.18646	1.13825e-10	6.49021e-10	Up
LINC00507	1.49044	3.18057	2.08993e-10	1.16032e-09	Up
ALDH1A3	-1.46405	3.14359	2.10106e-10	1.16613e-09	Down
EN2	-1.00337	3.1447	2.18123e-10	1.20871e-09	Down
SPON2	-1.02696	3.15581	2.21571e-10	1.22627e-09	Down
GJA5	-1.03628	3.12069	2.3514e-10	1.29727e-09	Down
S100A8	-1.01497	4.22781	2.68408e-10	1.47062e-09	Down
CRABP1	-1.30714	3.56696	2.79492e-10	1.52991e-09	Down
AC008780.2	1.14387	3.25914	2.9244e-10	1.5968e-09	Up
NGB	1.25607	3.56664	2.9912e-10	1.63022e-09	Up
MIR3609	1.0854	3.16706	3.14062e-10	1.70794e-09	Up
DLGAP1-AS4	1.04571	3.4506	3.45196e-10	1.86856e-09	Up
GJD2	1.05724	3.2343	3.74838e-10	2.01841e-09	Up
FAM110C	-1.02199	3.16467	3.83133e-10	2.06181e-09	Down
LINC01445	-1.24907	3.29994	3.92315e-10	2.10863e-09	Down
MPPED1	1.10995	3.93832	4.5208e-10	2.42095e-09	Up
PACSIN1	1.16643	6.08938	6.15729e-10	3.25356e-09	Up
VSNL1	1.22773	6.77719	6.61259e-10	3.47841e-09	Up
MTCO3P12	1.39771	7.19585	7.51367e-10	3.92413e-09	Up
CFAP73	-1.34573	3.21479	8.28114e-10	4.29932e-09	Down
AL645924.1	-1.01245	3.25949	8.77294e-10	4.53851e-09	Down
AC022559.1	1.67651	3.10336	8.8928e-10	4.59645e-09	Up
HTR2C	-1.30132	3.27589	9.24187e-10	4.766e-09	Down
IGKC	-1.58761	4.45825	9.41853e-10	4.85387e-09	Down
IGHJ3	-2.46912	3.15818	1.42468e-09	7.21064e-09	Down
C8orf34-AS1	-1.1154	3.06596	1.67536e-09	8.40894e-09	Down
GABRB2	1.09795	4.03885	1.94959e-09	9.71027e-09	Up
CXCL8	-1.19918	3.69363	2.07127e-09	1.02958e-08	Down
SLC7A10	-1.32249	3.55741	2.10303e-09	1.04418e-08	Down
STYK1	1.01459	3.11787	2.28462e-09	1.13178e-08	Up
KCNS1	1.25442	3.62032	2.44901e-09	1.20877e-08	Up
CACNG3	1.11372	4.3378	3.88715e-09	1.86963e-08	Up
MYH11	-1.06091	3.36712	4.71172e-09	2.24772e-08	Down
C9orf24	-1.17898	3.92781	5.15639e-09	2.45051e-08	Down
IGHG3	-1.79972	3.64504	5.45815e-09	2.589e-08	Down
GPC3	-1.0046	3.43113	5.61187e-09	2.65688e-08	Down
PVALB	1.11995	3.92555	5.78915e-09	2.73786e-08	Up
CA9	-1.14734	3.23287	7.54893e-09	3.50948e-08	Down
SOWAHB	1.05765	3.04859	8.40431e-09	3.88652e-08	Up
C11orf87	1.04868	3.71348	9.19961e-09	4.23196e-08	Up
HIPK4	1.01062	3.21778	1.0453e-08	4.77844e-08	Up
CYP4F3	-1.00384	3.04645	1.12372e-08	5.12139e-08	Down
COL2A1	-1.29378	2.96964	1.19606e-08	5.4308e-08	Down
PNMA6F	1.03162	3.28674	1.43706e-08	6.4482e-08	Up
SULT4A1	1.00978	5.83224	1.48946e-08	6.66623e-08	Up
RN7SL3	1.05133	3.18849	1.71705e-08	7.62445e-08	Up
NEUROD6	1.19341	3.56732	2.07367e-08	9.12475e-08	Up
HTR5A-AS1	1.00759	3.07227	2.27577e-08	9.96692e-08	Up
NEFL	1.14297	6.56293	2.92159e-08	1.26089e-07	Up
MAL2	1.01697	4.06644	3.15691e-08	1.35743e-07	Up
CHIT1	-1.15758	3.2647	3.24333e-08	1.39323e-07	Down
KLK7	1.05444	3.1649	3.29081e-08	1.41293e-07	Up
AC104024.2	1.01414	3.08697	4.84353e-08	2.03619e-07	Up
LEFTY2	-1.12054	3.73611	5.18869e-08	2.17087e-07	Down
RGS4	1.00093	5.4325	6.44304e-08	2.66387e-07	Up
SV2B	1.00954	4.33476	7.40262e-08	3.0448e-07	Up
UBXN10	-1.09027	3.27138	8.02868e-08	3.28919e-07	Down
IGHV5-51	-1.739	3.25774	9.49505e-08	3.85746e-07	Down
GABRA1	1.02155	4.68288	9.71932e-08	3.93944e-07	Up
SCGN	1.15559	3.29886	1.28685e-07	5.13275e-07	Up
KCNV1	1.02332	3.24664	1.61248e-07	6.35608e-07	Up
CCL8	-1.03615	3.19492	1.80289e-07	7.06611e-07	Down
AC027281.1	-1.01772	3.07062	1.87198e-07	7.32324e-07	Down
MTND1P23	1.15357	6.59099	2.09521e-06	7.16616e-06	Up
PDYN	-1.07743	4.65439	2.86187e-06	9.63044e-06	Down
EMILIN3	-1.05102	4.3562	2.96162e-06	9.94508e-06	Down
PSPHP1	-1.03625	5.97207	0.00041171	0.00100515	Down
