# Supplementary material for: M2-like GAMs secreting CSTA drive glioblastoma progression via the ITGB4-TGFB1 feedback axis
Source: J Transl Med. 2026 Mar 14;24:567. doi: 10.1186/s12967-026-08009-0 (PMC13101109; doi:10.1186/s12967-026-08009-0)
Supplement: Supplementary file 30 — Supplementary Material 30 [file 12967_2026_8009_MOESM30_ESM.xlsx]

## Sheet: Datasets
RNAseq/sc-RNAseq Datasets
Name	Information	Source
TCGA GBM/LGG	RNAseq datasets for GBM/LGG	TCGA database
mRNA-array_301	RNAseq datasets for GBM/LGG	CGGA database
mRNAseq_325	RNAseq datasets for GBM/LGG	CGGA database
mRNAseq_693	RNAseq datasets for GBM/LGG	CGGA database
GSE182109	sc-RNAseq datasets for GBM	GEO database [1]
GSE242543	RNA-seq dataset of human blood-derived macrophages with or without IL-4 stimulation	GEO database [2]
GTEx normal	RNAseq datasets for normal tissues	GTEx database [3]
CPTAC	RNAseq datasets for GBM	Li Y, et al. [4]
Gravendeel	RNAseq datasets for GBM	Gravendeel LA, et al. [5]
Immune Related Signatures
Counts	Evaluation Methods	Source
17	Genesets calculated by ssGSEA method	Work of Bindea et al. [6]
29	Genesets calculated by ssGSEA method	R&D Systems database
28	Genesets calculated by ssGSEA method	TISIDB database [7]
22	CIBERSORT algorithm	R packages"CIBERSORT" [8]
24	ImmuCellAI algorithm	Website of ImmuCellAI [9]
66	xCell algorithm	R packages"xCellT" [10]
24	ESTIMATE algorithm	R packages"ESTIMATE" [11]
Source of nucleic acid and amino sequence information
Type	Source
DNA nucleic acid	NCBI Genbank
Protein amino acid	Unipriot
Databases for prediction of transcription factor binding sites
Name
hTarget
FMO_JASPA
KnockTF
GTRD
Chip_Atlas
Citations
Number	Citations
1	Abdelfattah N, Kumar P, Wang C, Leu JS, Flynn WF, Gao R, Baskin DS, Pichumani K, Ijare OB, Wood SL et al: Single-cell analysis of human glioma and immune cells identifies S100A4 as an immunotherapy target. Nat Commun 2022, 13(1):767
2	Callejas BE, Sousa JA, Flannigan KL, Wang A, Higgins E, Herik AI, Li S, Rajeev S, Rosentreter R, Panaccione R et al: Calcitonin gene-related peptide promotes epithelial reparative and anticolitic functions of IL-4 educated human macrophages. Am J Physiol Gastrointest Liver Physiol 2025, 328(1):G1-g16.
3	Consortium TG: The Genotype-Tissue Expression (GTEx) project. Nature genetics 2013, 45(6):580-585.
4	Li Y, Dou Y, Da Veiga Leprevost F, Geffen Y, Calinawan AP, Aguet F, Akiyama Y, Anand S, Birger C, Cao S et al: Proteogenomic data and resources for pan-cancer analysis. Cancer Cell 2023, 41(8):1397-1406.
5	Gravendeel LA, Kouwenhoven MC, Gevaert O, de Rooi JJ, Stubbs AP, Duijm JE, Daemen A, Bleeker FE, Bralten LB, Kloosterhof NK et al: Intrinsic gene expression profiles of gliomas are a better predictor of survival than histology. Cancer Res 2009, 69(23):9065-9072.
6	Bindea G, Mlecnik B, Tosolini M, Kirilovsky A, Waldner M, Obenauf AC, Angell H, Fredriksen T, Lafontaine L, Berger A et al: Spatiotemporal dynamics of intratumoral immune cells reveal the immune landscape in human cancer. Immunity 2013, 39(4):782-795.
7	Ru B, Wong CN, Tong Y, Zhong JY, Zhong SSW, Wu WC, Chu KC, Wong CY, Lau CY, Chen I et al: TISIDB: an integrated repository portal for tumor-immune system interactions. Bioinformatics 2019, 35(20):4200-4202.
8	Newman AM, Liu CL, Green MR, Gentles AJ, Feng W, Xu Y, Hoang CD, Diehn M, Alizadeh AA: Robust enumeration of cell subsets from tissue expression profiles. Nat Methods 2015, 12(5):453-457.
9	Miao YR, Zhang Q, Lei Q, Luo M, Xie GY, Wang H, Guo AY: ImmuCellAI: A Unique Method for Comprehensive T-Cell Subsets Abundance Prediction and its Application in Cancer Immunotherapy. Adv Sci (Weinh) 2020, 7(7):1902880.
10	Aran D, Hu Z, Butte AJ: xCell: digitally portraying the tissue cellular heterogeneity landscape. Genome Biol 2017, 18(1):220.
11	Yoshihara K, Shahmoradgoli M, Martínez E, Vegesna R, Kim H, Torres-Garcia W, Treviño V, Shen H, Laird PW, Levine DA et al: Inferring tumour purity and stromal and immune cell admixture from expression data. Nat Commun 2013, 4:2612.
