# Supplementary material for: M2-like GAMs secreting CSTA drive glioblastoma progression via the ITGB4-TGFB1 feedback axis
Source: J Transl Med. 2026 Mar 14;24:567. doi: 10.1186/s12967-026-08009-0 (PMC13101109; doi:10.1186/s12967-026-08009-0)
Supplement: Supplementary file 31 — Supplementary Material 31 [file 12967_2026_8009_MOESM31_ESM.xlsx]

## Sheet: Sheet1
Signatures	Coef
Th2_Bindea	5.21304
Eosinophils_Bindea	13.309
iTreg_ImmuCellAI	4.21999
Th1_ImmuCellAI	-1.04717
MHC_class_I_RndSys	10.1711
NK_cells_RndSys	-0.379997
CD56bright natural killer cell_TISIDB	14.2603
aDC_xCell	-2.54216
Astrocytes_xCell	1.10199
Macrophages M1_xCell	-9.22039
Macrophages M2_xCell	10.1832
Plasma cells_xCell	-11.5018
Th2 cells_xCell	2.41835
