# Supplementary material for: M2-like GAMs secreting CSTA drive glioblastoma progression via the ITGB4-TGFB1 feedback axis
Source: J Transl Med. 2026 Mar 14;24:567. doi: 10.1186/s12967-026-08009-0 (PMC13101109; doi:10.1186/s12967-026-08009-0)
Supplement: Supplementary file 32 — Supplementary Material 32 [file 12967_2026_8009_MOESM32_ESM.xlsx]

## Sheet: qPCR
Primer Sequences
Target	Forward	Reverse
CSTA_Mice	TGGCTGGAATTGGCAACACCA	GGAAGCTTAGATGCTCTCATTGCTG
CD206_Mice	CTCTGTTCAGCTATTGGACGC	TGGCACTCCCAAACATAATTTGA
ARG1_Mice	CTCCAAGCCAAAGTCCTTAGAG	GGAGCTGTCATTAGGGACATCA
ChIP-TGACTC	CCTACCCCTGGAAGGAAAACC	AGGTACCCTGGAGACCTGAC
ChIP-GAGTCAC	GGTAAGGGCTACTATACATGCAA	TCTGTGTGTTGGCCAGGAATA
* The primer sequences were synthesized by Sangon Biotech (commissioned).
Reagents
Name	Product Number	Manufacturer
TRIzol reagent	15596018	Invitrogen
DEPC water	G3004	Servicebio
HiScript IV All-in-One Ultra RT SuperMix	R433-01	Vazyme
SupRealQ Ultra Hunter SYBR qPCR Master Mix (U+)	Q713-02	Vazyme
absolute ethanol	100092683	Sinopharm Chemical Reagent
isopropanol	80109218	Sinopharm Chemical Reagent
trichloromethane	10006862	Sinopharm Chemical Reagent
Equipments
Name	Product Number	Manufacturer
T100 Thermal Cycler	1861096	BIO-RAD
QuantStudio 3 real-time fluorescent quantitative PCR instrument	A28137	Thermo Fisher
