# Supplementary material for: M2-like GAMs secreting CSTA drive glioblastoma progression via the ITGB4-TGFB1 feedback axis
Source: J Transl Med. 2026 Mar 14;24:567. doi: 10.1186/s12967-026-08009-0 (PMC13101109; doi:10.1186/s12967-026-08009-0)
Supplement: Supplementary file 33 — Supplementary Material 33 [file 12967_2026_8009_MOESM33_ESM.xlsx]

## Sheet: WB
Primary Antibodies
Target	Product Number	Manufacturer
CSTA	ab166805	Abcam
ARG1	93668S	CST
CD206	ab64693	Abcam
c-FOS	4384T	CST
C-JUN	9263S	CST
ERK1/2 (p44/p42)	9102S	CST
phosphorylated-ERK1/2 (p44/p42)	4370S	CST
JAK2	3230S	CST
phosphorylated-JAK2	77546S	CST
STAT3	9139S	CST
phosphorylated-STAT3	9145S	CST
STAT6	5397S	CST
phosphorylated-STAT6	9364S	CST
PI3K (p110)	4249S	CST
phosphorylated-PI3K (p110)	17366S	CST
AKT1	2938S	CST
phosphorylated-AKT1	4060S	CST
NF-κB (p65)	ab16502	Abcam
phosphorylated-NF-κB (p65)	ab86299	Abcam
IKBA	ab32518	Abcam
phosphorylated-IKBA	ab133462	Abcam
IKKB	ab32041	Abcam
phosphorylated-IKKB	ab133466	Abcam
GAPDH	5174S	CST
β-tubulin	2128S	CST
RAP1A	ab133546	Abcam
Osteopontin (SPP1)	22952-1-AP	Proteintech
TREM2	83438-6-RR	Proteintech
MARCO	ab259264	Abcam
LGALS3	82024-1-RR	Proteintech
ITGB4	ab18218	Abcam
anti-Flag antibody	82103S	CST
Secondary Antibodies
Name	Product Number	Manufacturer
Anti-rabbit IgG, HRP-linked Antibody	7074S	CST
Anti-mouse IgG, HRP-linked Antibody	7076S	CST
Reagents
Name	Product Number	Manufacturer
RIPA Lysis Buffer	KGP702	Affinity Biosciences
Protein Loading Buffer	KGP112	Affinity Biosciences
Protease Inhibitor	KGP602	Affinity Biosciences
Phosphatase Inhibitor Cocktail I	KGP620	Affinity Biosciences
Phosphatase Inhibitor Cocktail II	KGP621	Affinity Biosciences
SDS-PAGE Sample Prep Kit	KGP115	Affinity Biosciences
0.45 µm PVDF Membrane	IPVH00010	MilliporeSigma
Fast Electrophoresis Buffer	G2081	Servicebio
Fast Western Blot Transfer Buffer	G2028	Servicebio
Fast Blocking Buffer	KGP2107	Affinity Biosciences
Antibody Dilution Buffer	KGP2109	Affinity Biosciences
Chemiluminescence Reagent	K-12045-D50	Abbkine
MAPK Inhibitor (SCH772984 )	HY-50846	MCE
JAK2 Activator (Prostaglandin E2)	CAS 363-24-6	SantaCruz
NF-κB Activator (Phorbol 12-myristate 13-acetate)	HY-18739	MCE
NF-κB Inhibitor (BAY 11-7082)	HY-13453	MCE
MAPK Activator (Ceramide C6)	CAS 124753-97-5	SantaCruz
Color-coded Prestained Protein Marker, Broad Range (10-250 kDa)	74124S	CST
180 kDa Prestained Protein Marker	MP102-01	Vazyme
Equipments
Name	Product Number	Manufacturer
Mini - PROTEAN Tetra System	170-4150	BIO-RAD
Mini Trans - Blot	1658033	BIO-RAD
PowerPac Basic Power Supply	164-5050	BIO-RAD
GeneGnome XRQ Gel Imaging System	SYNGENE-GNXQ	Syngene
